# Supplementary material for: 5-Chloro-2-nitro­phenol
Source: Acta Crystallogr Sect E Struct Rep Online. 2012 Apr 13;68(Pt 5):o1365. doi: 10.1107/S1600536812014638 (PMC3344497; doi:10.1107/S1600536812014638)
Supplement: Supplementary file 1 [file e-68-o1365-sup1.cif]

##############################################################################
#                                                                            #
# This CIF contains the data in a paper accepted for publication in          #
# Acta Crystallographica Section E. It conforms to the requirements of       #
# Notes for Authors for Acta Crystallographica Section E, and has been       #
# peer reviewed under the auspices of the IUCr Commission on Journals.       #
#                                                                            #
# Full details of the Crystallographic Information File format               #
# are given in the paper "The Crystallographic Information File (CIF):       #
# a New Standard Archive File for Crystallography" by S. R. Hall, F. H.      #
# Allen and I. D. Brown [Acta Cryst. (1991), A47, 655-685].                  #
#                                                                            #
# The current version of the core CIF dictionary is obtainable from          #
# ftp://ftp.iucr.org/pub/cif_core.dic.                                       #
#                                                                            #
# Software is freely available for graphical display of the structure(s)     #
# in this CIF. For information consult the CIF software page                 #
# http://www.iucr.org/resources/cif/software.                                #
#                                                                            #
# This file may be used for bona fide research purposes within the           #
# scientific community so long as proper attribution is given to the journal # 
# article from which it was obtained.                                        #
#                                                                            #
##############################################################################
data_I
_audit_creation_method     SHELXL-97
_chemical_name_systematic
;
5-Chloro-2-nitrophenol
;
_chemical_name_common     ?
_chemical_formula_moiety     'C6 H4 Cl N O3'
_chemical_formula_sum     'C6 H4 Cl N O3'
_chemical_formula_iupac     'C6 H4 Cl N O3'
_chemical_formula_weight     173.55
_chemical_melting_point     ?
_symmetry_cell_setting     triclinic
_symmetry_space_group_name_H-M     'P -1'
_symmetry_space_group_name_Hall     '-P 1'
loop_
    _symmetry_equiv_pos_as_xyz
    'x, y, z'
    '-x, -y, -z'
_cell_length_a     7.5390(15)
_cell_length_b     8.1640(16)
_cell_length_c     13.132(3)
_cell_angle_alpha     94.75(3)
_cell_angle_beta     96.48(3)
_cell_angle_gamma     116.46(3)
_cell_volume     710.9(2)
_cell_formula_units_Z     4
_cell_measurement_reflns_used     25
_cell_measurement_theta_min     9
_cell_measurement_theta_max     13
_cell_measurement_temperature     293(2)
_exptl_crystal_description     block
_exptl_crystal_colour     colourless
_exptl_crystal_size_max     0.20
_exptl_crystal_size_mid     0.10
_exptl_crystal_size_min     0.10
_exptl_crystal_density_diffrn     1.622
_exptl_crystal_density_meas     ?
_exptl_crystal_density_method     'not measured'
_exptl_crystal_F_000     352
_exptl_absorpt_coefficient_mu     0.488
_exptl_absorpt_correction_type     psi-scan
_exptl_absorpt_process_details     '(North <i>et al.</i>, 1968)'
_exptl_absorpt_correction_T_min     0.9088
_exptl_absorpt_correction_T_max     0.9529
_exptl_special_details
;
;
_diffrn_ambient_temperature     293(2)
_diffrn_radiation_type     MoK\a
_diffrn_radiation_wavelength     0.71073
_diffrn_radiation_source     'fine-focus sealed tube'
_diffrn_radiation_monochromator     graphite
_diffrn_measurement_device_type     'Enraf--Nonius CAD-4'
_diffrn_measurement_method     \w/2\q
_diffrn_detector_area_resol_mean     ?
_diffrn_reflns_number     2808
_diffrn_reflns_av_R_equivalents     0.0747
_diffrn_reflns_av_sigmaI/netI     0.0491
_diffrn_reflns_theta_min     1.58
_diffrn_reflns_theta_max     25.38
_diffrn_reflns_theta_full     25.38
_diffrn_measured_fraction_theta_max     0.999
_diffrn_measured_fraction_theta_full     0.999
_diffrn_reflns_limit_h_min     0
_diffrn_reflns_limit_h_max     9
_diffrn_reflns_limit_k_min     -9
_diffrn_reflns_limit_k_max     8
_diffrn_reflns_limit_l_min     -15
_diffrn_reflns_limit_l_max     15
_diffrn_standards_number     3
_diffrn_standards_interval_count     200
_diffrn_standards_interval_time     120
_diffrn_standards_decay_%     1
_refine_special_details
;
Refinement of <i>F</i>^2^ against ALL reflections. The weighted <i>R</i>-factor
<i>wR</i> and goodness of fit <i>S</i> are based on <i>F</i>^2^, conventional
<i>R</i>-factors <i>R</i> are based on <i>F</i>, with <i>F</i> set to zero for
negative <i>F</i>^2^. The threshold expression of <i>F</i>^2^ >
\s(<i>F</i>^2^) is used only for calculating <i>R</i>-factors(gt) <i>etc</i>.
and is not relevant to the choice of reflections for refinement.
<i>R</i>-factors based on <i>F</i>^2^ are statistically about twice as large
as those based on <i>F</i>, and <i>R</i>- factors based on ALL data will be
even larger.
;
_reflns_number_total     2596
_reflns_number_gt     1833
_reflns_threshold_expression     I>2\s(I)
_refine_ls_structure_factor_coef     Fsqd
_refine_ls_matrix_type     full
_refine_ls_R_factor_all     0.0834
_refine_ls_R_factor_gt     0.0580
_refine_ls_wR_factor_gt     0.1524
_refine_ls_wR_factor_ref     0.1712
_refine_ls_goodness_of_fit_ref     1.008
_refine_ls_restrained_S_all     1.008
_refine_ls_number_reflns     2596
_refine_ls_number_parameters     200
_refine_ls_number_restraints     0
_refine_ls_hydrogen_treatment     constr
_refine_ls_weighting_scheme     calc
_refine_ls_weighting_details
         'calc w=1/[\s^2^(Fo^2^)+(0.1000P)^2^+0.2500P] where P=(Fo^2^+2Fc^2^)/3'
_atom_sites_solution_hydrogens     geom
_atom_sites_solution_primary     direct
_atom_sites_solution_secondary     difmap
_refine_ls_shift/su_max     0.000
_refine_ls_shift/su_mean     0.000
_refine_diff_density_max     0.324
_refine_diff_density_min     -0.357
_refine_ls_extinction_method     'SHELXL97 (Sheldrick, 2008)'
_refine_ls_extinction_coef     0.45(3)
_refine_ls_extinction_expression
                                  'Fc^*^=kFc[1+0.001xFc^2^\l^3^/sin(2\q)]^-1/4^'
loop_
    _atom_type_symbol
    _atom_type_description
    _atom_type_scat_dispersion_real
    _atom_type_scat_dispersion_imag
    _atom_type_scat_source
    'C' 'C' 0.0033 0.0016
                         'International Tables Vol C Tables 4.2.6.8 and 6.1.1.4'
    'H' 'H' 0.0000 0.0000
                         'International Tables Vol C Tables 4.2.6.8 and 6.1.1.4'
    'N' 'N' 0.0061 0.0033
                         'International Tables Vol C Tables 4.2.6.8 and 6.1.1.4'
    'O' 'O' 0.0106 0.0060
                         'International Tables Vol C Tables 4.2.6.8 and 6.1.1.4'
    'Cl' 'Cl' 0.1484 0.1585
                         'International Tables Vol C Tables 4.2.6.8 and 6.1.1.4'
_computing_data_collection     'CAD-4 Software (Enraf--Nonius, 1985)'
_computing_cell_refinement     'CAD-4 Software (Enraf--Nonius, 1985)'
_computing_data_reduction     'XCAD4 (Harms & Wocadlo, 1995)'
_computing_structure_solution     'SHELXS97 (Sheldrick, 2008)'
_computing_structure_refinement     'SHELXL97 (Sheldrick, 2008)'
_computing_molecular_graphics     'SHELXTL (Sheldrick, 2008)'
_computing_publication_material     'SHELXTL (Sheldrick, 2008)'
loop_
    _atom_site_type_symbol
    _atom_site_label
    _atom_site_fract_x
    _atom_site_fract_y
    _atom_site_fract_z
    _atom_site_U_iso_or_equiv
    _atom_site_adp_type
    _atom_site_calc_flag
    _atom_site_refinement_flags
    _atom_site_occupancy
    _atom_site_symmetry_multiplicity
    _atom_site_disorder_assembly
    _atom_site_disorder_group
    Cl Cl1 0.09701(18) -0.12155(17) 0.84727(9) 0.0829(5) Uani d . 1 1 . .
    O O1 0.9021(5) 0.6279(4) 1.0905(2) 0.0826(10) Uani d . 1 1 . .
    O O2 0.7781(5) 0.5201(4) 1.2241(2) 0.0782(9) Uani d . 1 1 . .
    O O3 0.4570(5) 0.2037(4) 1.2061(2) 0.0767(9) Uani d . 1 1 . .
    H H3A 0.5526 0.2962 1.2398 0.115 Uiso calc R 1 1 . .
    N N1 0.7735(5) 0.5097(4) 1.1288(3) 0.0597(8) Uani d . 1 1 . .
    C C1 0.4447(6) 0.2008(6) 0.8902(3) 0.0629(11) Uani d . 1 1 . .
    H H1A 0.4394 0.1959 0.8188 0.075 Uiso calc R 1 1 . .
    C C2 0.5999(6) 0.3446(5) 0.9564(3) 0.0583(10) Uani d . 1 1 . .
    H H2A 0.7001 0.4381 0.9299 0.070 Uiso calc R 1 1 . .
    C C3 0.6081(5) 0.3513(5) 1.0626(3) 0.0489(8) Uani d . 1 1 . .
    C C4 0.4593(6) 0.2115(5) 1.1042(3) 0.0539(9) Uani d . 1 1 . .
    C C5 0.3021(6) 0.0657(5) 1.0360(3) 0.0580(10) Uani d . 1 1 . .
    H H5A 0.2021 -0.0294 1.0617 0.070 Uiso calc R 1 1 . .
    C C6 0.2954(6) 0.0625(5) 0.9309(3) 0.0590(10) Uani d . 1 1 . .
    Cl Cl2 0.29044(16) 0.23975(12) 0.58973(8) 0.0630(4) Uani d . 1 1 . .
    O O4 0.1840(5) -0.5736(4) 0.3805(2) 0.0739(9) Uani d . 1 1 . .
    O O5 0.2094(5) -0.4362(4) 0.2464(2) 0.0739(9) Uani d . 1 1 . .
    O O6 0.2463(5) -0.3927(4) 0.5626(2) 0.0687(8) Uani d . 1 1 . .
    H H6A 0.2295 -0.4825 0.5222 0.103 Uiso calc R 1 1 . .
    N N2 0.2030(5) -0.4369(4) 0.3381(2) 0.0540(8) Uani d . 1 1 . .
    C C7 0.2170(5) -0.1315(5) 0.3516(3) 0.0497(9) Uani d . 1 1 . .
    H H7A 0.2034 -0.1425 0.2798 0.060 Uiso calc R 1 1 . .
    C C8 0.2359(5) 0.0268(5) 0.4076(3) 0.0506(9) Uani d . 1 1 . .
    H H8A 0.2334 0.1225 0.3746 0.061 Uiso calc R 1 1 . .
    C C9 0.2591(5) 0.0401(4) 0.5151(3) 0.0460(8) Uani d . 1 1 . .
    C C10 0.2595(5) -0.1007(5) 0.5650(3) 0.0481(8) Uani d . 1 1 . .
    H H10A 0.2723 -0.0890 0.6368 0.058 Uiso calc R 1 1 . .
    C C11 0.2407(5) -0.2611(5) 0.5086(3) 0.0474(8) Uani d . 1 1 . .
    C C12 0.2176(5) -0.2746(4) 0.4005(2) 0.0440(8) Uani d . 1 1 . .
loop_
    _atom_site_aniso_label
    _atom_site_aniso_U_11
    _atom_site_aniso_U_22
    _atom_site_aniso_U_33
    _atom_site_aniso_U_12
    _atom_site_aniso_U_13
    _atom_site_aniso_U_23
    Cl1 0.0728(8) 0.0827(8) 0.0728(8) 0.0264(6) -0.0025(6) -0.0195(6)
    O1 0.085(2) 0.0652(19) 0.070(2) 0.0088(16) 0.0131(16) 0.0168(15)
    O2 0.095(2) 0.0759(19) 0.0435(17) 0.0233(17) 0.0098(14) -0.0014(13)
    O3 0.093(2) 0.0755(19) 0.0431(15) 0.0196(16) 0.0213(14) 0.0132(13)
    N1 0.070(2) 0.0529(18) 0.054(2) 0.0260(17) 0.0112(16) 0.0083(15)
    C1 0.082(3) 0.068(3) 0.038(2) 0.033(2) 0.0116(18) 0.0072(18)
    C2 0.070(2) 0.058(2) 0.046(2) 0.027(2) 0.0173(18) 0.0112(17)
    C3 0.060(2) 0.0470(19) 0.0414(18) 0.0262(17) 0.0073(16) 0.0053(15)
    C4 0.066(2) 0.059(2) 0.0397(19) 0.0295(19) 0.0159(16) 0.0077(16)
    C5 0.063(2) 0.053(2) 0.057(2) 0.0231(19) 0.0211(18) 0.0118(17)
    C6 0.063(2) 0.059(2) 0.056(2) 0.032(2) 0.0067(18) -0.0028(18)
    Cl2 0.0752(7) 0.0489(6) 0.0650(7) 0.0330(5) 0.0030(5) -0.0050(4)
    O4 0.114(3) 0.0442(15) 0.0637(18) 0.0359(16) 0.0214(16) 0.0060(13)
    O5 0.099(2) 0.0729(19) 0.0451(16) 0.0352(17) 0.0187(14) -0.0026(13)
    O6 0.113(2) 0.0499(15) 0.0509(16) 0.0420(16) 0.0173(15) 0.0176(12)
    N2 0.0596(19) 0.0457(17) 0.0481(18) 0.0176(14) 0.0108(14) -0.0003(13)
    C7 0.054(2) 0.051(2) 0.0372(18) 0.0180(17) 0.0070(15) 0.0076(15)
    C8 0.057(2) 0.0414(18) 0.052(2) 0.0206(16) 0.0084(16) 0.0141(15)
    C9 0.0472(19) 0.0419(18) 0.0468(19) 0.0198(15) 0.0061(15) 0.0022(14)
    C10 0.058(2) 0.0481(19) 0.0352(17) 0.0223(17) 0.0073(15) 0.0050(14)
    C11 0.058(2) 0.0421(18) 0.0399(18) 0.0186(16) 0.0129(15) 0.0115(14)
    C12 0.0454(19) 0.0372(17) 0.0412(18) 0.0112(14) 0.0101(14) 0.0055(14)
_geom_special_details
;
All e.s.d.'s (except the e.s.d. in the dihedral angle between two l.s. planes)
are estimated using the full covariance matrix. The cell e.s.d.'s are taken
into account individually in the estimation of e.s.d.'s in distances, angles
and torsion angles; correlations between e.s.d.'s in cell parameters are only
used when they are defined by crystal symmetry. An approximate (isotropic)
treatment of cell e.s.d.'s is used for estimating e.s.d.'s involving l.s.
planes.
;
loop_
    _geom_bond_atom_site_label_1
    _geom_bond_atom_site_label_2
    _geom_bond_site_symmetry_2
    _geom_bond_distance
    _geom_bond_publ_flag
    Cl1 C6 . 1.748(4) ?
    O1 N1 . 1.217(4) ?
    O2 N1 . 1.242(4) ?
    O3 C4 . 1.347(4) ?
    O3 H3A . 0.8200 ?
    N1 C3 . 1.454(5) ?
    C1 C2 . 1.371(5) ?
    C1 C6 . 1.389(6) ?
    C1 H1A . 0.9300 ?
    C2 C3 . 1.385(5) ?
    C2 H2A . 0.9300 ?
    C3 C4 . 1.399(5) ?
    C4 C5 . 1.397(6) ?
    C5 C6 . 1.373(5) ?
    C5 H5A . 0.9300 ?
    Cl2 C9 . 1.736(3) ?
    O4 N2 . 1.247(4) ?
    O5 N2 . 1.210(4) ?
    O6 C11 . 1.349(4) ?
    O6 H6A . 0.8200 ?
    N2 C12 . 1.452(4) ?
    C7 C8 . 1.373(5) ?
    C7 C12 . 1.380(5) ?
    C7 H7A . 0.9300 ?
    C8 C9 . 1.392(5) ?
    C8 H8A . 0.9300 ?
    C9 C10 . 1.370(5) ?
    C10 C11 . 1.391(5) ?
    C10 H10A . 0.9300 ?
    C11 C12 . 1.399(5) ?
loop_
    _geom_angle_atom_site_label_1
    _geom_angle_atom_site_label_2
    _geom_angle_atom_site_label_3
    _geom_angle_site_symmetry_1
    _geom_angle_site_symmetry_3
    _geom_angle
    _geom_angle_publ_flag
    C4 O3 H3A . . 109.5 ?
    O1 N1 O2 . . 121.8(3) ?
    O1 N1 C3 . . 120.0(3) ?
    O2 N1 C3 . . 118.2(3) ?
    C2 C1 C6 . . 119.2(3) ?
    C2 C1 H1A . . 120.4 ?
    C6 C1 H1A . . 120.4 ?
    C1 C2 C3 . . 120.3(4) ?
    C1 C2 H2A . . 119.8 ?
    C3 C2 H2A . . 119.8 ?
    C2 C3 C4 . . 120.7(3) ?
    C2 C3 N1 . . 117.8(3) ?
    C4 C3 N1 . . 121.5(3) ?
    O3 C4 C5 . . 116.6(3) ?
    O3 C4 C3 . . 125.0(3) ?
    C5 C4 C3 . . 118.4(3) ?
    C6 C5 C4 . . 120.0(4) ?
    C6 C5 H5A . . 120.0 ?
    C4 C5 H5A . . 120.0 ?
    C5 C6 C1 . . 121.3(4) ?
    C5 C6 Cl1 . . 119.1(3) ?
    C1 C6 Cl1 . . 119.7(3) ?
    C11 O6 H6A . . 109.5 ?
    O5 N2 O4 . . 121.6(3) ?
    O5 N2 C12 . . 119.3(3) ?
    O4 N2 C12 . . 119.0(3) ?
    C8 C7 C12 . . 120.9(3) ?
    C8 C7 H7A . . 119.5 ?
    C12 C7 H7A . . 119.5 ?
    C7 C8 C9 . . 118.1(3) ?
    C7 C8 H8A . . 121.0 ?
    C9 C8 H8A . . 121.0 ?
    C10 C9 C8 . . 121.8(3) ?
    C10 C9 Cl2 . . 118.3(3) ?
    C8 C9 Cl2 . . 119.9(3) ?
    C9 C10 C11 . . 120.3(3) ?
    C9 C10 H10A . . 119.9 ?
    C11 C10 H10A . . 119.9 ?
    O6 C11 C10 . . 117.2(3) ?
    O6 C11 C12 . . 124.8(3) ?
    C10 C11 C12 . . 118.0(3) ?
    C7 C12 C11 . . 120.9(3) ?
    C7 C12 N2 . . 118.8(3) ?
    C11 C12 N2 . . 120.2(3) ?
loop_
    _geom_torsion_atom_site_label_1
    _geom_torsion_atom_site_label_2
    _geom_torsion_atom_site_label_3
    _geom_torsion_atom_site_label_4
    _geom_torsion_site_symmetry_1
    _geom_torsion_site_symmetry_2
    _geom_torsion_site_symmetry_3
    _geom_torsion_site_symmetry_4
    _geom_torsion
    _geom_torsion_publ_flag
    C6 C1 C2 C3 . . . . 0.3(6) ?
    C1 C2 C3 C4 . . . . 0.3(6) ?
    C1 C2 C3 N1 . . . . -178.4(4) ?
    O1 N1 C3 C2 . . . . -2.3(5) ?
    O2 N1 C3 C2 . . . . 177.5(4) ?
    O1 N1 C3 C4 . . . . 179.0(4) ?
    O2 N1 C3 C4 . . . . -1.2(5) ?
    C2 C3 C4 O3 . . . . 178.3(4) ?
    N1 C3 C4 O3 . . . . -3.0(6) ?
    C2 C3 C4 C5 . . . . -0.2(5) ?
    N1 C3 C4 C5 . . . . 178.5(3) ?
    O3 C4 C5 C6 . . . . -179.2(4) ?
    C3 C4 C5 C6 . . . . -0.5(6) ?
    C4 C5 C6 C1 . . . . 1.2(6) ?
    C4 C5 C6 Cl1 . . . . -180.0(3) ?
    C2 C1 C6 C5 . . . . -1.1(6) ?
    C2 C1 C6 Cl1 . . . . -179.9(3) ?
    C12 C7 C8 C9 . . . . 1.0(5) ?
    C7 C8 C9 C10 . . . . -1.2(5) ?
    C7 C8 C9 Cl2 . . . . 178.3(3) ?
    C8 C9 C10 C11 . . . . 1.4(5) ?
    Cl2 C9 C10 C11 . . . . -178.1(3) ?
    C9 C10 C11 O6 . . . . 178.7(3) ?
    C9 C10 C11 C12 . . . . -1.3(5) ?
    C8 C7 C12 C11 . . . . -0.9(5) ?
    C8 C7 C12 N2 . . . . -178.2(3) ?
    O6 C11 C12 C7 . . . . -178.9(3) ?
    C10 C11 C12 C7 . . . . 1.0(5) ?
    O6 C11 C12 N2 . . . . -1.6(5) ?
    C10 C11 C12 N2 . . . . 178.3(3) ?
    O5 N2 C12 C7 . . . . 6.9(5) ?
    O4 N2 C12 C7 . . . . -173.2(3) ?
    O5 N2 C12 C11 . . . . -170.4(3) ?
    O4 N2 C12 C11 . . . . 9.5(5) ?
loop_
    _geom_hbond_atom_site_label_D
    _geom_hbond_atom_site_label_H
    _geom_hbond_atom_site_label_A
    _geom_hbond_site_symmetry_A
    _geom_hbond_distance_DH
    _geom_hbond_distance_HA
    _geom_hbond_distance_DA
    _geom_hbond_angle_DHA
    _geom_hbond_publ_flag
    O3 H3A O2 . 0.8200 1.9100 2.605(5) 142.00 yes
    O6 H6A O4 . 0.8200 1.8800 2.581(4) 143.00 yes
    O3 H3A O6 2_657 0.8200 2.7130 3.350(5) 136.00 yes
    O6 H6A Cl2 1_545 0.8200 2.7000 3.207(3) 121.00 yes
    C2 H2A O5 2_656 0.9300 2.4900 3.155(5) 129.00 yes
_iucr_refine_instructions_details
;
TITL X in P-1
CELL 0.71073   7.5390   8.1640  13.1320  94.750  96.480 116.460
ZERR    2.00   0.0015   0.0016   0.0026   0.030   0.030   0.030
LATT  1
SFAC C H N O CL
UNIT 24 16 4 12 4
ACTA
L.S. 50
BOND $H
CONF
SIZE .2 .1 .1
FMAP 2
PLAN 10
WGHT    0.100000    0.250000
EXTI    0.449782
FVAR       0.63129
CL1   5    0.097011   -0.121554    0.847271    11.00000    0.07280    0.08273 =
         0.07281   -0.01952   -0.00251    0.02638
O1    4    0.902111    0.627870    1.090506    11.00000    0.08482    0.06516 =
         0.06978    0.01684    0.01307    0.00878
O2    4    0.778128    0.520092    1.224070    11.00000    0.09458    0.07585 =
         0.04349   -0.00144    0.00978    0.02326
O3    4    0.457045    0.203707    1.206119    11.00000    0.09304    0.07553 =
         0.04306    0.01318    0.02128    0.01960
AFIX  83
H3A   2    0.552564    0.296193    1.239779    11.00000   -1.50000
AFIX   0
N1    3    0.773461    0.509706    1.128831    11.00000    0.06983    0.05291 =
         0.05408    0.00828    0.01120    0.02602
C1    1    0.444686    0.200821    0.890176    11.00000    0.08169    0.06811 =
         0.03782    0.00723    0.01163    0.03326
AFIX  43
H1A   2    0.439426    0.195920    0.818833    11.00000   -1.20000
AFIX   0
C2    1    0.599896    0.344619    0.956408    11.00000    0.06985    0.05826 =
         0.04625    0.01115    0.01726    0.02670
AFIX  43
H2A   2    0.700136    0.438120    0.929853    11.00000   -1.20000
AFIX   0
C3    1    0.608087    0.351272    1.062631    11.00000    0.05959    0.04705 =
         0.04145    0.00525    0.00730    0.02615
C4    1    0.459280    0.211532    1.104173    11.00000    0.06616    0.05859 =
         0.03972    0.00774    0.01586    0.02946
C5    1    0.302145    0.065651    1.035976    11.00000    0.06342    0.05275 =
         0.05729    0.01177    0.02105    0.02309
AFIX  43
H5A   2    0.202099   -0.029375    1.061746    11.00000   -1.20000
AFIX   0
C6    1    0.295386    0.062542    0.930889    11.00000    0.06298    0.05920 =
         0.05628   -0.00277    0.00669    0.03203
CL2   5    0.290444    0.239752    0.589730    11.00000    0.07524    0.04889 =
         0.06502   -0.00503    0.00302    0.03295
O4    4    0.184041   -0.573578    0.380450    11.00000    0.11449    0.04421 =
        0.06370    0.00599    0.02137    0.03586
O5    4    0.209432   -0.436244    0.246437    11.00000    0.09855    0.07287 =
         0.04513   -0.00260    0.01874    0.03520
O6    4    0.246301   -0.392687    0.562581    11.00000    0.11332    0.04985 =
         0.05093    0.01764    0.01735    0.04199
AFIX  83
H6A   2    0.229526   -0.482522    0.522241    11.00000   -1.50000
AFIX   0
N2    3    0.202964   -0.436884    0.338096    11.00000    0.05963    0.04570 =
         0.04807   -0.00026    0.01078    0.01759
C7    1    0.216960   -0.131472    0.351649    11.00000    0.05378    0.05130 =
         0.03717    0.00761    0.00703    0.01801
AFIX  43
H7A   2    0.203444   -0.142474    0.279795    11.00000   -1.20000
AFIX   0
C8    1    0.235950    0.026847    0.407587    11.00000    0.05740    0.04139 =
         0.05191    0.01413    0.00845    0.02063
AFIX  43
H8A   2    0.233421    0.122482    0.374609    11.00000   -1.20000
AFIX   0
C9    1    0.259106    0.040079    0.515128    11.00000    0.04723    0.04191 =
         0.04682    0.00216    0.00610    0.01976
C10   1    0.259451   -0.100707    0.564967    11.00000    0.05815    0.04814 =
         0.03518    0.00495    0.00725    0.02226
AFIX  43
H10A  2    0.272297   -0.088980    0.636815    11.00000   -1.20000
AFIX   0
C11   1    0.240669   -0.261103    0.508561    11.00000    0.05758    0.04209 =
         0.03992    0.01155    0.01292    0.01860
C12   1    0.217642   -0.274558    0.400530    11.00000    0.04541    0.03721 =
         0.04119    0.00548    0.01008    0.01117
HKLF 4
END
;
data_global
_journal_date_recd_electronic     2012-04-01
_journal_date_accepted     2012-04-04
_journal_name_full     'Acta Crystallographica, Section E'
_journal_year     2012
_journal_volume     68
_journal_issue      5
_journal_page_first     o1365
_journal_page_last     o1365
_journal_paper_category     QO
_journal_paper_doi     10.1107/S1600536812014638
_journal_coeditor_code     SJ5233
_publ_contact_author_name     'Professor Dong-mei Ren'
_publ_contact_author_address
;
Security and Environment Engineering College
Capital University of Economics and Business
Beijing 10070
People's Republic of China
;
_publ_contact_author_email     'nanoren@126.com'
_publ_contact_author_fax     '86-10-83951021'
_publ_contact_author_phone     '86-10-83951021'
_publ_section_title
;
5-Chloro-2-nitrophenol
;
loop_
    _publ_author_name
    _publ_author_address
    'Dong-mei Ren'
;
Security and Environment Engineering College
Capital University of Economics and Business
Beijing 10070
People's Republic of China
;
