# Supplementary material for: 5-Chloro-2-nitro­phenol
Source: Acta Crystallogr Sect E Struct Rep Online. 2012 Apr 13;68(Pt 5):o1365. doi: 10.1107/S1600536812014638 (PMC3344497; doi:10.1107/S1600536812014638)
Supplement: Supplementary file 2 [file e-68-o1365-Isup2.hkl]

# 
# h,k,l, Fc-squared, Fo-squared, sigma(Fo-squared) and status flag 
# 
data_I
_shelx_title ' X in P-1' 
_shelx_refln_list_code          4 
_shelx_F_calc_maximum      114.05 
_exptl_crystal_F_000       352.00 
_reflns_d_resolution_high  0.8292 
 
loop_ 
 _symmetry_equiv_pos_as_xyz 
 'x, y, z' 
 '-x, -y, -z' 
 
_cell_length_a     7.5390 
_cell_length_b     8.1640 
_cell_length_c    13.1320 
_cell_angle_alpha  94.750 
_cell_angle_beta   96.480 
_cell_angle_gamma 116.460 
 
_shelx_F_squared_multiplier     1.000 
 
loop_ 
 _refln_index_h 
 _refln_index_k 
 _refln_index_l 
 _refln_F_squared_calc 
 _refln_F_squared_meas 
 _refln_F_squared_sigma 
 _refln_observed_status 
   1   0   0       62.05      134.63      2.91 o 
   2   0   0    10143.45     7091.29    152.12 o 
   3   0   0      610.39      544.20      8.91 o 
   4   0   0      745.44      737.25     10.62 o 
   5   0   0       13.71        8.85      4.33 o 
   6   0   0      233.72      205.33      7.63 o 
   7   0   0        2.43        2.31      4.07 o 
   8   0   0        0.24        1.96      3.56 o 
  -8   1   0       17.05       21.09      4.63 o 
  -7   1   0      130.79      128.14      7.26 o 
  -6   1   0      350.91      361.96      9.39 o 
  -5   1   0      375.95      330.52      7.86 o 
  -4   1   0      100.93      101.48      3.92 o 
  -3   1   0      714.53      713.09      8.12 o 
  -2   1   0      198.58      196.27      3.42 o 
  -1   1   0      521.60      598.87      6.28 o 
   0   1   0       80.23       58.55     35.63 o 
   1   1   0        0.06        1.10      0.93 o 
   2   1   0     1707.40     1666.99     13.19 o 
   3   1   0      185.98      173.00      4.93 o 
   4   1   0       38.75       40.19      3.18 o 
   5   1   0      264.86      288.63      8.23 o 
   6   1   0       54.61       57.47      4.55 o 
   7   1   0        7.32        8.34      3.01 o 
  -8   2   0       26.81       23.48      3.62 o 
  -7   2   0        1.07        3.24      2.36 o 
  -6   2   0        0.66       -2.48      2.48 o 
  -5   2   0      286.64      260.85      6.79 o 
  -4   2   0       77.95       69.34      3.19 o 
  -3   2   0     1125.85     1060.08     10.30 o 
  -2   2   0    13007.15     9663.71    185.48 o 
  -1   2   0     3786.51     3525.67     79.13 o 
   0   2   0       46.07       28.89     11.95 o 
   1   2   0      454.96      479.05      6.36 o 
   2   2   0      120.29      118.53      4.02 o 
   3   2   0       34.11       34.82      2.83 o 
   4   2   0      119.85      113.60      5.14 o 
   5   2   0        6.15        9.34      2.74 o 
   6   2   0        1.63        7.91      2.99 o 
   7   2   0       13.78       23.80      3.95 o 
  -8   3   0        6.39        6.68      2.96 o 
  -7   3   0        6.23        6.71      2.64 o 
  -6   3   0       48.53       36.14      3.64 o 
  -5   3   0       30.38       29.41      2.65 o 
  -4   3   0      113.97       95.63      3.83 o 
  -3   3   0      278.59      230.57      6.19 o 
  -2   3   0       65.77       67.25      2.74 o 
  -1   3   0      841.10      890.50      8.91 o 
   0   3   0      499.69      332.53    219.83 o 
   1   3   0      195.66      166.64      4.72 o 
   2   3   0       23.66       20.74      2.44 o 
   3   3   0      214.09      212.47      6.61 o 
   4   3   0        2.77        4.87      2.51 o 
   5   3   0       10.06       17.51      3.01 o 
   6   3   0        8.87       10.77      4.02 o 
  -9   4   0        0.67        6.42      3.04 o 
  -8   4   0        1.43        2.58      2.99 o 
  -7   4   0       15.44       14.05      3.22 o 
  -6   4   0       37.35       35.93      3.48 o 
  -5   4   0        7.56        4.67      2.24 o 
  -4   4   0     1685.13     1722.38     16.45 o 
  -3   4   0      326.44      347.51      6.30 o 
  -2   4   0      268.32      271.17      5.80 o 
  -1   4   0      340.41      366.71      6.31 o 
   0   4   0        7.92        2.38      3.04 o 
   1   4   0      242.23      254.86      6.00 o 
   2   4   0      362.58      375.06      8.06 o 
   3   4   0      108.30      108.82      5.32 o 
   4   4   0       54.77       58.13      5.05 o 
   5   4   0        4.80        8.56      3.79 o 
  -9   5   0        6.44       -0.28      3.74 o 
  -8   5   0        6.96        6.45      3.01 o 
  -7   5   0        1.25       -0.60      2.91 o 
  -6   5   0       42.36       38.75      3.79 o 
  -5   5   0       42.64       50.62      5.20 o 
  -4   5   0      305.76      304.57      7.26 o 
  -3   5   0      110.87      101.36      4.15 o 
  -2   5   0       63.43       60.10      3.15 o 
  -1   5   0      200.26      205.14      5.82 o 
   0   5   0       21.49       12.26      6.26 o 
   1   5   0      675.23      726.37     11.49 o 
   2   5   0      123.98      111.20      5.79 o 
   3   5   0        0.25        1.25      2.36 o 
   4   5   0       11.97       13.62      3.74 o 
  -8   6   0        0.18        3.69      2.61 o 
  -7   6   0       28.50       28.18      4.10 o 
  -6   6   0       84.06       76.24      5.63 o 
  -5   6   0      461.63      416.49     10.02 o 
  -4   6   0       66.83       68.69      4.08 o 
  -3   6   0       24.77       27.13      3.10 o 
  -2   6   0      678.06      708.36     11.29 o 
  -1   6   0      275.32      302.19      7.89 o 
   0   6   0      221.10      148.39     70.16 o 
   1   6   0      260.62      290.03      7.83 o 
   2   6   0       36.29       30.02      4.16 o 
   3   6   0        0.09       -3.89      3.89 o 
  -8   7   0       14.91       11.74      4.12 o 
  -7   7   0      157.15      167.03      7.49 o 
  -6   7   0       22.61       25.21      4.88 o 
  -5   7   0      261.43      258.58      8.38 o 
  -4   7   0       39.81       36.83      3.94 o 
  -3   7   0      222.23      206.08      7.21 o 
  -2   7   0        3.39       -1.98      2.76 o 
  -1   7   0      281.48      292.28      8.79 o 
   0   7   0       11.48        8.72      6.19 o 
   1   7   0        5.21        2.99      3.29 o 
   2   7   0       25.48       16.56      4.86 o 
  -8   8   0       13.91       15.38      4.70 o 
  -7   8   0       13.60       12.16      3.57 o 
  -6   8   0        7.44        7.23      3.19 o 
  -5   8   0       66.15       74.86      5.41 o 
  -4   8   0        4.86        4.02      2.56 o 
  -3   8   0       61.94       55.70      4.80 o 
  -2   8   0       25.47       35.67      4.08 o 
  -1   8   0        0.03       -1.15      3.41 o 
   0   8   0       28.61       19.10      5.35 o 
   1   8   0       10.40        5.17      4.35 o 
  -6   9   0        4.78        5.27      3.31 o 
  -5   9   0        3.23        2.51      3.19 o 
  -4   9   0        5.47        5.20      3.67 o 
  -3   9   0       62.54       75.90      6.11 o 
  -2   9   0        2.51        2.59      3.49 o 
  -1   9   0        2.65        6.00      3.31 o 
   1  -9   1       25.10       18.69      3.95 o 
   2  -9   1       78.50       68.66      5.87 o 
   3  -9   1        0.52        3.96      2.84 o 
   4  -9   1        9.20        9.14      3.22 o 
   5  -9   1        0.70        1.00      3.01 o 
   6  -9   1        1.36        2.64      3.01 o 
  -1  -8   1        4.24        4.59      3.21 o 
   0  -8   1        8.24        3.62      2.39 o 
   1  -8   1      182.23      181.86      7.56 o 
   2  -8   1       12.88        9.47      3.19 o 
   3  -8   1       43.06       41.77      4.06 o 
   4  -8   1       10.40       14.37      3.12 o 
   5  -8   1       22.92       25.04      3.65 o 
   6  -8   1        0.04       -0.23      2.91 o 
   7  -8   1       20.15       17.58      4.07 o 
  -2  -7   1       15.17       12.24      4.15 o 
  -1  -7   1       81.53       56.85      6.00 o 
   0  -7   1      119.71       80.25     45.23 o 
   1  -7   1      178.69      170.88      6.55 o 
   2  -7   1        6.85        5.90      2.81 o 
   3  -7   1      601.68      593.32     11.74 o 
   4  -7   1      142.62      134.05      5.96 o 
   5  -7   1      245.61      224.33      8.05 o 
   6  -7   1       61.47       71.35      4.88 o 
   7  -7   1       79.96       63.61      5.60 o 
   8  -7   1        1.83       -1.05      3.41 o 
  -3  -6   1       79.52       81.84      6.76 o 
  -2  -6   1      229.90      250.89      8.28 o 
  -1  -6   1        6.27        8.99      3.31 o 
   0  -6   1      391.19      330.14    208.34 o 
   1  -6   1      109.48       90.67      4.82 o 
   2  -6   1      103.91       93.99      4.51 o 
   3  -6   1       48.19       49.66      3.46 o 
   4  -6   1       56.60       61.00      3.70 o 
   5  -6   1       90.24       70.58      4.85 o 
   6  -6   1        4.13        6.45      2.41 o 
   7  -6   1        4.46        1.31      2.66 o 
   8  -6   1        8.56        7.48      3.06 o 
  -4  -5   1        0.28        0.73      2.51 o 
  -3  -5   1       35.12       31.91      4.18 o 
  -2  -5   1      313.20      339.22      8.24 o 
  -1  -5   1       12.74       11.92      2.49 o 
   0  -5   1      423.51      312.38    203.38 o 
   1  -5   1      516.16      516.63      8.49 o 
   2  -5   1      241.37      223.66      5.95 o 
   3  -5   1       28.00       24.04      2.47 o 
   4  -5   1       44.18       46.47      3.34 o 
   5  -5   1        2.19        1.51      2.31 o 
   6  -5   1       68.92       63.81      4.31 o 
   7  -5   1        1.32        4.74      2.18 o 
   8  -5   1        1.41        0.48      3.14 o 
  -5  -4   1       32.61       39.82      4.63 o 
  -4  -4   1        0.01        0.00      2.51 o 
  -3  -4   1      115.50      121.85      5.86 o 
  -2  -4   1        0.31        4.07      2.36 o 
  -1  -4   1       27.66       19.09      2.50 o 
   0  -4   1      185.63      196.33      4.01 o 
   1  -4   1      103.44      108.85      3.72 o 
   2  -4   1      335.71      316.03      5.80 o 
   3  -4   1     2304.80     2388.16     18.69 o 
   4  -4   1      447.43      447.24      7.87 o 
   5  -4   1       82.50       84.26      4.12 o 
   6  -4   1        1.46        0.33      2.36 o 
   7  -4   1        5.48        9.62      2.79 o 
   8  -4   1       11.59       17.01      3.69 o 
  -6  -3   1        7.89        9.07      3.29 o 
  -5  -3   1        3.49        5.60      2.86 o 
  -4  -3   1      202.72      223.62      7.35 o 
  -3  -3   1      433.70      452.34      8.65 o 
  -2  -3   1      124.13      120.90      4.60 o 
  -1  -3   1        6.40        5.55      1.71 o 
   0  -3   1        2.21        4.04      1.43 o 
   1  -3   1      185.08      222.20      4.18 o 
   2  -3   1      664.55      674.24      7.75 o 
   3  -3   1       14.00       20.02      1.99 o 
   4  -3   1        2.53        4.17      1.51 o 
   5  -3   1      137.52      144.36      5.08 o 
   6  -3   1       49.98       50.75      3.94 o 
   7  -3   1      122.95      127.10      6.37 o 
   8  -3   1       23.02       24.78      4.33 o 
  -7  -2   1        2.99        4.97      3.64 o 
  -6  -2   1       11.13       16.05      3.27 o 
  -5  -2   1      105.22      105.99      5.47 o 
  -4  -2   1      118.86      116.31      5.29 o 
  -3  -2   1        3.96        4.27      1.58 o 
  -2  -2   1       87.51       92.30      3.46 o 
  -1  -2   1      919.04      970.08      9.30 o 
   0  -2   1     1933.14     1956.87     80.95 o 
   1  -2   1      429.85      498.02      5.50 o 
   2  -2   1     4689.59     3907.68     95.60 o 
   3  -2   1      266.21      257.18      4.78 o 
   4  -2   1      203.59      184.57      4.99 o 
   5  -2   1      233.17      228.64      6.31 o 
   6  -2   1        1.08        0.85      2.33 o 
   7  -2   1        2.05        3.31      2.66 o 
   8  -2   1        0.12       -0.25      2.94 o 
  -7  -1   1        0.33       -3.04      3.04 o 
  -6  -1   1        5.98        1.83      3.04 o 
  -5  -1   1      126.96      128.63      5.60 o 
  -4  -1   1        4.76        2.99      1.93 o 
  -3  -1   1       84.35       75.19      3.32 o 
  -2  -1   1      134.80      117.71      3.45 o 
  -1  -1   1       75.53       95.69      2.41 o 
   0  -1   1       14.17       27.36      0.85 o 
   1  -1   1      238.91      249.83      3.11 o 
   2  -1   1     4263.41     3366.32     84.71 o 
   3  -1   1      102.18       92.57      3.30 o 
   4  -1   1      578.20      570.69      8.56 o 
   5  -1   1       46.57       44.93      3.46 o 
   6  -1   1       15.99       17.05      3.12 o 
   7  -1   1        2.52        2.18      2.71 o 
   8  -1   1       24.92       31.85      4.45 o 
  -8   0   1        8.78       12.68      3.62 o 
  -7   0   1       24.68       17.82      3.95 o 
  -6   0   1       73.98       64.14      4.66 o 
  -5   0   1       46.18       51.18      3.74 o 
  -4   0   1     3415.74     3434.17     24.67 o 
  -3   0   1       98.39       92.48      3.37 o 
  -2   0   1     6224.99     5020.13    115.46 o 
  -1   0   1     1107.77     1219.62      8.58 o 
   0   0   1      117.22      198.71      1.42 o 
   1   0   1       15.55       16.77      1.32 o 
   2   0   1     6644.61     5299.56    120.26 o 
   3   0   1      126.34      121.22      3.80 o 
   4   0   1       24.67       25.08      2.55 o 
   5   0   1       13.50       10.61      2.74 o 
   6   0   1       42.03       48.69      4.29 o 
   7   0   1       15.93       20.76      3.87 o 
  -8   1   1       63.41       56.90      5.56 o 
  -7   1   1        8.05        8.26      3.54 o 
  -6   1   1      154.82      142.88      5.95 o 
  -5   1   1      120.63      123.27      4.76 o 
  -4   1   1      272.27      255.46      5.99 o 
  -3   1   1      325.51      299.77      5.22 o 
  -2   1   1     1105.65     1068.70      8.87 o 
  -1   1   1      151.86      169.97      2.45 o 
   0   1   1       26.98       42.11      1.86 o 
   1   1   1       62.90       59.35      2.21 o 
   2   1   1      333.31      315.88      5.22 o 
   3   1   1      333.04      350.67      6.46 o 
   4   1   1      257.68      240.19      6.67 o 
   5   1   1       84.19       91.12      4.98 o 
   6   1   1        0.64       -1.05      2.86 o 
   7   1   1        0.19        0.50      3.11 o 
  -8   2   1        9.69       17.56      3.82 o 
  -7   2   1       66.89       56.91      4.73 o 
  -6   2   1       32.46       25.36      3.03 o 
  -5   2   1       90.67       89.93      4.15 o 
  -4   2   1       80.66       67.02      3.17 o 
  -3   2   1      756.67      743.10      8.36 o 
  -2   2   1     7198.05     6514.06    132.18 o 
  -1   2   1       12.18       11.75      1.26 o 
   0   2   1      541.97      514.07     38.15 o 
   1   2   1      173.19      144.07      3.84 o 
   2   2   1        0.76        3.56      1.33 o 
   3   2   1      447.12      420.24      8.25 o 
   4   2   1       84.06       81.94      4.52 o 
   5   2   1        7.07        9.19      2.61 o 
   6   2   1       14.96       19.28      3.72 o 
  -8   3   1        2.77        4.97      2.86 o 
  -7   3   1        1.08        1.96      2.66 o 
  -6   3   1        0.30        0.95      2.33 o 
  -5   3   1      284.98      268.96      6.71 o 
  -4   3   1      424.01      406.89      7.03 o 
  -3   3   1      887.37      895.05      9.72 o 
  -2   3   1        3.98        6.83      1.53 o 
  -1   3   1      224.10      244.60      4.49 o 
   0   3   1      166.01      134.31     42.72 o 
   1   3   1      791.94      777.73      9.57 o 
   2   3   1       64.85       80.67      3.96 o 
   3   3   1      140.35      136.89      5.43 o 
   4   3   1      194.69      219.46      7.23 o 
   5   3   1       29.08       27.39      3.85 o 
   6   3   1       31.18       42.47      4.53 o 
  -9   4   1        0.30       -1.66      3.39 o 
  -8   4   1        2.33       -1.18      2.86 o 
  -7   4   1        2.00        5.30      2.43 o 
  -6   4   1        3.57        1.48      2.61 o 
  -5   4   1        0.06       -1.78      2.06 o 
  -4   4   1      500.52      530.45      8.52 o 
  -3   4   1        0.00        1.10      1.41 o 
  -2   4   1     1245.08     1416.06     13.11 o 
  -1   4   1      184.99      192.58      4.99 o 
   0   4   1      888.73      754.71    200.21 o 
   1   4   1       35.88       37.02      3.16 o 
   2   4   1        7.83       13.19      2.61 o 
   3   4   1       95.25       87.00      5.13 o 
   4   4   1       27.08       27.14      3.52 o 
   5   4   1       10.55       16.20      3.92 o 
  -9   5   1        0.22       -3.51      3.51 o 
  -8   5   1       28.27       34.01      4.46 o 
  -7   5   1        6.13        4.87      2.94 o 
  -6   5   1       21.47       25.22      3.30 o 
  -5   5   1        0.03       -0.90      2.41 o 
  -4   5   1       92.54       88.24      4.26 o 
  -3   5   1      189.33      171.93      5.45 o 
  -2   5   1       58.97       54.61      3.09 o 
  -1   5   1        6.31       10.22      1.96 o 
   0   5   1       35.52       39.53      5.25 o 
   1   5   1       45.23       43.60      3.71 o 
   2   5   1        7.25        6.08      2.46 o 
   3   5   1       43.34       47.02      4.29 o 
   4   5   1       18.02       22.02      4.00 o 
  -8   6   1        3.82        5.17      3.26 o 
  -7   6   1       58.52       56.48      5.08 o 
  -6   6   1      377.75      374.83      9.98 o 
  -5   6   1       87.17      104.64      5.28 o 
  -4   6   1      141.02      132.51      5.48 o 
  -3   6   1      421.48      466.19      9.67 o 
  -2   6   1      100.63       99.03      4.82 o 
  -1   6   1       16.99       19.65      2.67 o 
   0   6   1      201.17      205.13     15.06 o 
   1   6   1       55.97       69.00      4.68 o 
   2   6   1        4.87        6.65      3.01 o 
   3   6   1       16.73       13.78      3.75 o 
  -8   7   1        7.81        5.20      4.04 o 
  -7   7   1       28.17       28.52      4.73 o 
  -6   7   1       11.71       15.45      3.37 o 
  -5   7   1       67.92       66.53      4.84 o 
  -4   7   1        2.24        4.19      2.61 o 
  -3   7   1       27.09       34.76      3.75 o 
  -2   7   1       23.50       18.55      3.32 o 
  -1   7   1      206.74      214.99      7.68 o 
   0   7   1       67.42       59.27      4.14 o 
   1   7   1        2.07       -0.93      3.21 o 
   2   7   1        4.88        9.21      3.74 o 
  -8   8   1       10.45       10.63      3.94 o 
  -7   8   1       33.79       28.51      4.56 o 
  -6   8   1        7.90        7.96      3.39 o 
  -5   8   1        8.19        7.51      3.14 o 
  -4   8   1       60.39       59.96      4.65 o 
  -3   8   1       20.67       20.80      3.80 o 
  -2   8   1       23.77       19.00      3.67 o 
  -1   8   1        3.92        8.16      3.31 o 
   0   8   1       21.05       24.02      7.71 o 
   1   8   1       33.18       39.83      5.31 o 
  -6   9   1       22.37       35.26      4.65 o 
  -5   9   1        0.03        2.53      3.34 o 
  -4   9   1       42.94       41.52      4.59 o 
  -3   9   1        3.53        4.54      3.56 o 
  -2   9   1       26.45       17.06      4.45 o 
  -1   9   1       17.68       18.60      4.30 o 
   1  -9   2        4.48        0.28      3.49 o 
   2  -9   2        5.72       13.28      3.64 o 
   3  -9   2       12.64       18.64      3.57 o 
   4  -9   2        2.28        1.48      3.21 o 
   5  -9   2        7.78       10.37      3.62 o 
   6  -9   2        0.58       -3.51      3.51 o 
  -1  -8   2        1.40       -1.08      3.24 o 
   0  -8   2        0.06        2.39      2.43 o 
   1  -8   2        1.51        1.13      2.81 o 
   2  -8   2        0.73       -1.51      2.99 o 
   3  -8   2       33.87       33.16      4.28 o 
   4  -8   2        4.18        9.77      2.89 o 
   5  -8   2       19.81       17.71      3.92 o 
   6  -8   2       16.17       11.82      3.67 o 
   7  -8   2       43.33       53.67      4.84 o 
  -2  -7   2        3.65        0.50      3.51 o 
  -1  -7   2       60.72       40.51      5.46 o 
   0  -7   2      149.71      147.17      7.43 o 
   1  -7   2      160.99      176.14      7.00 o 
   2  -7   2      142.23      149.02      6.22 o 
   3  -7   2      324.25      336.47      8.75 o 
   4  -7   2       18.41       15.34      3.04 o 
   5  -7   2      153.43      154.02      6.63 o 
   6  -7   2        9.76       14.62      3.09 o 
   7  -7   2       15.78       12.77      3.97 o 
   8  -7   2        0.07       -1.86      3.31 o 
  -3  -6   2       68.65       65.84      6.50 o 
  -2  -6   2      121.49       94.29      5.04 o 
  -1  -6   2      270.61      160.76      6.37 o 
   0  -6   2      189.34      184.00      6.62 o 
   1  -6   2       13.92       14.79      2.82 o 
   2  -6   2        6.20        5.60      2.51 o 
   3  -6   2      274.21      273.88      7.43 o 
   4  -6   2       54.11       57.45      4.17 o 
   5  -6   2      245.88      241.74      7.45 o 
   6  -6   2       10.92        7.54      2.89 o 
   7  -6   2        0.07       -0.45      2.46 o 
   8  -6   2       11.84       19.30      3.39 o 
  -4  -5   2        0.01       -0.73      3.16 o 
  -3  -5   2       15.98       15.49      3.44 o 
  -2  -5   2        9.91        8.12      2.69 o 
  -1  -5   2        5.17        1.68      2.39 o 
   0  -5   2       45.10       36.35      5.01 o 
   1  -5   2        9.40        9.00      2.11 o 
   2  -5   2      489.71      594.79      8.98 o 
   3  -5   2       22.58       24.87      2.57 o 
   4  -5   2       36.13       36.08      3.11 o 
   5  -5   2      122.92      118.57      5.16 o 
   6  -5   2        1.27        1.61      2.31 o 
   7  -5   2       25.11       23.81      3.85 o 
   8  -5   2       18.78       18.26      4.12 o 
  -5  -4   2        6.03        7.63      3.01 o 
  -4  -4   2       14.95       13.25      3.34 o 
  -3  -4   2       99.10       76.70      5.88 o 
  -2  -4   2        4.65        1.58      2.13 o 
  -1  -4   2      252.67       69.20      3.94 o 
   0  -4   2        1.45        1.41      1.10 o 
   1  -4   2        0.87        3.34      1.51 o 
   2  -4   2      351.74      406.60      6.68 o 
   3  -4   2      585.12      643.27      8.88 o 
   4  -4   2       70.67       62.38      3.43 o 
   5  -4   2       10.45       11.61      2.36 o 
   6  -4   2       13.78       11.01      3.02 o 
   7  -4   2        0.10       -2.46      2.76 o 
   8  -4   2        0.00       -1.71      3.04 o 
  -6  -3   2        3.44        6.68      2.96 o 
  -5  -3   2        4.56        5.98      2.81 o 
  -4  -3   2       44.89       44.13      4.17 o 
  -3  -3   2       43.57       42.81      3.44 o 
  -2  -3   2      112.72       80.30      3.95 o 
  -1  -3   2       10.17        3.37      1.31 o 
   0  -3   2       58.62       51.30     16.24 o 
   1  -3   2      137.48      166.92      3.76 o 
   2  -3   2      322.64      323.18      5.37 o 
   3  -3   2      129.77      128.09      4.03 o 
   4  -3   2      236.43      220.89      5.67 o 
   5  -3   2      100.07       97.80      4.51 o 
   6  -3   2       48.52       56.52      4.12 o 
   7  -3   2       30.58       23.60      3.93 o 
   8  -3   2        2.14        2.23      2.81 o 
  -7  -2   2        1.10        1.10      3.04 o 
  -6  -2   2        0.58       -1.83      2.71 o 
  -5  -2   2      189.33      204.14      7.20 o 
  -4  -2   2      137.72      134.74      5.38 o 
  -3  -2   2       54.05       45.73      3.07 o 
  -2  -2   2      698.05      718.47      8.88 o 
  -1  -2   2     1324.02     1413.64     11.71 o 
   0  -2   2      825.40      685.18    235.18 o 
   1  -2   2     7486.75     6461.30    131.07 o 
   2  -2   2       50.21       41.17      2.35 o 
   3  -2   2      704.67      667.68      8.17 o 
   4  -2   2        4.55        3.59      1.83 o 
   5  -2   2       73.53       65.73      4.09 o 
   6  -2   2       78.65       75.75      4.62 o 
   7  -2   2        3.27        0.43      2.86 o 
   8  -2   2        2.89        6.68      3.29 o 
  -7  -1   2        0.05       -2.84      2.84 o 
  -6  -1   2       20.84       21.41      3.52 o 
  -5  -1   2        4.79        5.75      2.56 o 
  -4  -1   2        1.69        0.13      2.01 o 
  -3  -1   2       37.45       34.08      2.50 o 
  -2  -1   2     2714.49     2837.62     18.28 o 
  -1  -1   2       70.07       61.83      2.27 o 
   0  -1   2     4725.91     4636.20     62.51 o 
   1  -1   2      175.29      185.17      2.95 o 
   2  -1   2     1334.00     1343.61     10.84 o 
   3  -1   2       98.38       80.73      3.21 o 
   4  -1   2     1648.99     1744.50     16.19 o 
   5  -1   2       65.15       59.55      3.88 o 
   6  -1   2       78.56       81.42      4.89 o 
   7  -1   2        0.01        1.13      3.06 o 
   8  -1   2        4.00        5.97      3.49 o 
  -8   0   2       50.36       55.80      5.17 o 
  -7   0   2       67.95       69.35      5.24 o 
  -6   0   2      218.79      237.87      7.82 o 
  -5   0   2       35.51       37.57      3.33 o 
  -4   0   2      443.35      460.84      7.91 o 
  -3   0   2      198.72      200.74      4.74 o 
  -2   0   2     9001.48     6622.00    142.58 o 
  -1   0   2     4309.54     3765.60     80.59 o 
   0   0   2     1808.64     2004.79     37.56 o 
   1   0   2      506.82      550.36      5.46 o 
   2   0   2      796.69      774.40      8.22 o 
   3   0   2     1540.67     1537.12     13.95 o 
   4   0   2       26.63       24.08      2.47 o 
   5   0   2       29.12       30.75      3.35 o 
   6   0   2       22.31       23.08      3.17 o 
   7   0   2        0.01        1.20      2.76 o 
  -8   1   2        3.90        4.84      3.09 o 
  -7   1   2       33.39       34.04      4.23 o 
  -6   1   2        0.05       -2.21      2.21 o 
  -5   1   2       28.46       26.98      2.90 o 
  -4   1   2      229.82      227.51      5.68 o 
  -3   1   2      391.99      388.93      5.90 o 
  -2   1   2      284.40      316.39      4.55 o 
  -1   1   2      516.58      593.81      5.69 o 
   0   1   2      150.85      150.99      8.44 o 
   1   1   2      160.05      150.50      3.37 o 
   2   1   2     1192.70     1228.41     11.41 o 
   3   1   2       72.00       74.53      3.59 o 
   4   1   2       68.64       70.36      3.98 o 
   5   1   2       68.51       74.24      4.51 o 
   6   1   2        6.54        6.58      3.04 o 
   7   1   2        1.98       -2.11      3.21 o 
  -8   2   2        0.35       -1.71      3.31 o 
  -7   2   2        0.02        0.80      2.38 o 
  -6   2   2       85.00       82.18      4.55 o 
  -5   2   2        0.75       -2.01      2.01 o 
  -4   2   2      164.54      157.73      4.67 o 
  -3   2   2     1495.49     1552.37     12.91 o 
  -2   2   2        8.71        7.40      1.43 o 
  -1   2   2     3487.45     3457.87     81.76 o 
   0   2   2     3328.93     3954.69    357.37 o 
   1   2   2      166.53      181.44      4.43 o 
   2   2   2      164.22      156.74      4.88 o 
   3   2   2        1.18        3.01      1.76 o 
   4   2   2       12.31       12.19      2.77 o 
   5   2   2       26.08       27.94      3.37 o 
   6   2   2        0.87       -1.46      3.44 o 
  -8   3   2       16.37       25.01      3.44 o 
  -7   3   2        1.33       -2.61      2.61 o 
  -6   3   2        0.03        2.26      2.11 o 
  -5   3   2       13.07       16.20      2.46 o 
  -4   3   2      230.86      235.20      5.80 o 
  -3   3   2       14.00       18.05      2.01 o 
  -2   3   2      444.87      578.46      7.25 o 
  -1   3   2      170.51      180.08      4.30 o 
   0   3   2     4986.63     5954.10    356.95 o 
   1   3   2      808.61      866.80     10.40 o 
   2   3   2     1702.56     1714.63     16.84 o 
   3   3   2        0.47       -2.38      2.38 o 
   4   3   2      139.04      163.65      6.26 o 
   5   3   2        2.47        0.00      2.89 o 
   6   3   2       11.72       12.13      3.84 o 
  -9   4   2        2.81        2.76      3.09 o 
  -8   4   2        0.50        3.51      2.96 o 
  -7   4   2        5.98        6.88      2.59 o 
  -6   4   2      334.75      333.07      8.60 o 
  -5   4   2      149.48      148.54      5.40 o 
  -4   4   2     1330.66     1435.88     15.32 o 
  -3   4   2      539.59      629.50      8.89 o 
  -2   4   2       23.53       34.83      2.60 o 
  -1   4   2      154.89      142.32      4.48 o 
   0   4   2       14.40       12.83      1.64 o 
   1   4   2       91.25       80.60      4.10 o 
   2   4   2       56.76       59.37      3.92 o 
   3   4   2       27.54       23.72      3.30 o 
   4   4   2       23.36       24.16      3.72 o 
   5   4   2        7.55       16.12      3.44 o 
  -9   5   2        0.09        1.93      3.19 o 
  -8   5   2       15.29       14.50      3.47 o 
  -7   5   2       41.12       41.09      4.09 o 
  -6   5   2       87.88       84.98      4.95 o 
  -5   5   2      128.17      137.19      5.50 o 
  -4   5   2        0.28        1.51      2.03 o 
  -3   5   2      351.52      363.88      7.93 o 
  -2   5   2       43.35       50.85      3.09 o 
  -1   5   2     1130.30     1207.16     15.49 o 
   0   5   2        0.10       -0.74      1.53 o 
   1   5   2       41.12       42.38      3.51 o 
   2   5   2       47.12       49.08      3.81 o 
   3   5   2        0.17        1.10      2.53 o 
   4   5   2       18.18       22.12      3.72 o 
  -8   6   2        0.00        2.46      3.01 o 
  -7   6   2       32.27       33.96      4.31 o 
  -6   6   2        5.57        4.77      2.69 o 
  -5   6   2       16.49       17.35      3.17 o 
  -4   6   2      246.73      262.17      7.65 o 
  -3   6   2       76.21       88.49      4.54 o 
  -2   6   2      253.13      245.50      7.48 o 
  -1   6   2       19.33       24.23      2.94 o 
   0   6   2        0.79       -1.95      3.40 o 
   1   6   2      105.13      121.89      5.87 o 
   2   6   2        2.62        7.30      2.86 o 
   3   6   2        8.62       10.20      3.59 o 
  -8   7   2        0.07       -0.53      3.44 o 
  -7   7   2       10.92        8.39      3.62 o 
  -6   7   2        3.55        1.68      2.99 o 
  -5   7   2        5.75        5.47      2.61 o 
  -4   7   2        4.46        5.95      2.66 o 
  -3   7   2        9.04       10.48      2.96 o 
  -2   7   2       20.01       24.68      3.55 o 
  -1   7   2       22.62       28.94      3.42 o 
   0   7   2        2.68        1.57      4.00 o 
   1   7   2       24.33       23.35      3.75 o 
   2   7   2        0.05       -0.28      3.49 o 
  -7   8   2        6.50       13.06      3.34 o 
  -6   8   2        8.11        5.45      3.34 o 
  -5   8   2        0.22       -1.36      2.81 o 
  -4   8   2       10.40       18.79      3.22 o 
  -3   8   2       28.10       32.88      4.10 o 
  -2   8   2       94.23      100.09      6.24 o 
  -1   8   2        5.84        8.84      3.16 o 
   0   8   2       22.40       21.12      2.78 o 
  -6   9   2       17.74       19.33      4.20 o 
  -5   9   2       40.54       42.27      5.12 o 
  -4   9   2        3.14        8.16      3.26 o 
  -3   9   2       25.36       21.71      4.60 o 
  -2   9   2        9.45       14.44      3.82 o 
   1  -9   3        0.33       -2.71      3.11 o 
   2  -9   3        0.33       -2.56      3.24 o 
   3  -9   3        4.03        7.51      3.24 o 
   4  -9   3        7.25        6.00      3.47 o 
   5  -9   3       45.72       46.53      5.32 o 
   6  -9   3       15.54       16.39      4.32 o 
  -1  -8   3       36.60       24.71      5.57 o 
   0  -8   3        3.48        6.32      3.43 o 
   1  -8   3       14.28       16.64      3.80 o 
   2  -8   3        1.32       -1.31      3.24 o 
   3  -8   3        1.48       -0.85      2.84 o 
   4  -8   3       14.40       14.03      3.64 o 
   5  -8   3        0.00        1.35      3.06 o 
   6  -8   3        3.16        0.25      3.39 o 
   7  -8   3        5.05        6.80      3.21 o 
  -2  -7   3        9.54        5.30      3.69 o 
  -1  -7   3      136.87       82.63      7.01 o 
   0  -7   3       42.55       36.69      3.00 o 
   1  -7   3      231.87      238.72      7.78 o 
   2  -7   3       76.16       86.90      4.99 o 
   3  -7   3        3.69        6.48      2.69 o 
   4  -7   3       28.45       37.43      3.63 o 
   5  -7   3       18.86       17.03      3.27 o 
   6  -7   3       17.32       19.29      3.72 o 
   7  -7   3       10.37       11.33      3.64 o 
   8  -7   3        8.10        5.98      4.04 o 
  -3  -6   3        0.52       -0.48      2.84 o 
  -2  -6   3        1.29        0.00      2.51 o 
  -1  -6   3       23.42       16.16      3.30 o 
   0  -6   3       70.80       63.39      3.20 o 
   1  -6   3      205.50      210.25      6.85 o 
   2  -6   3       63.55       63.02      4.05 o 
   3  -6   3        5.34        7.61      2.81 o 
   4  -6   3      116.03      112.42      5.26 o 
   5  -6   3        1.39        1.76      2.31 o 
   6  -6   3       54.81       49.83      4.40 o 
   7  -6   3        0.09        2.71      2.71 o 
   8  -6   3        0.13        0.25      3.44 o 
  -4  -5   3        4.48        8.21      2.76 o 
  -3  -5   3       24.85       15.73      3.83 o 
  -2  -5   3       40.93       34.19      3.79 o 
  -1  -5   3       48.97       29.40      3.44 o 
   0  -5   3        0.02       -0.41      1.30 o 
   1  -5   3      725.96      786.23     10.90 o 
   2  -5   3       91.28       90.22      4.11 o 
   3  -5   3      418.15      407.03      8.20 o 
   4  -5   3       67.86       67.16      3.93 o 
   5  -5   3       78.64       70.34      4.57 o 
   6  -5   3        1.23        6.30      2.56 o 
   7  -5   3       25.55       21.24      3.57 o 
   8  -5   3       14.11       12.14      3.67 o 
  -5  -4   3       35.46       46.58      4.38 o 
  -4  -4   3       38.60       33.46      4.46 o 
  -3  -4   3       82.54       83.38      5.18 o 
  -2  -4   3      465.48      427.18      8.45 o 
  -1  -4   3       11.85       10.89      2.06 o 
   0  -4   3      161.94      165.83      8.10 o 
   1  -4   3       15.47       10.00      1.84 o 
   2  -4   3       14.53       16.41      2.01 o 
   3  -4   3       67.67       73.70      3.48 o 
   4  -4   3       48.15       44.57      3.29 o 
   5  -4   3      279.35      248.57      7.07 o 
   6  -4   3       94.03       86.44      5.16 o 
   7  -4   3       77.47       63.91      5.02 o 
   8  -4   3        2.96        5.52      3.29 o 
  -6  -3   3        0.40       -3.29      3.29 o 
  -5  -3   3        2.51        4.07      2.59 o 
  -4  -3   3        0.39       -0.18      2.36 o 
  -3  -3   3      216.21      212.86      6.80 o 
  -2  -3   3      508.27      414.73      7.67 o 
  -1  -3   3       29.09       28.87      2.20 o 
   0  -3   3     4896.99     4110.05    144.77 o 
   1  -3   3      189.94      197.52      4.19 o 
   2  -3   3      337.18      324.94      5.58 o 
   3  -3   3      314.45      284.81      6.11 o 
   4  -3   3      294.88      264.96      6.43 o 
   5  -3   3       80.93       71.60      4.22 o 
   6  -3   3      139.40      108.54      5.47 o 
   7  -3   3        4.04        1.91      2.99 o 
   8  -3   3        0.51       -3.21      3.21 o 
  -7  -2   3        2.87        3.82      3.56 o 
  -6  -2   3        8.50       10.47      2.94 o 
  -5  -2   3        5.10        5.80      2.69 o 
  -4  -2   3       46.20       50.27      3.46 o 
  -3  -2   3      275.71      296.02      6.35 o 
  -2  -2   3       12.68       15.17      2.09 o 
  -1  -2   3      126.75       89.48      3.30 o 
   0  -2   3        0.37       -0.11      0.83 o 
   1  -2   3       38.98       40.23      2.06 o 
   2  -2   3     2349.73     2192.84     15.70 o 
   3  -2   3      383.37      342.55      6.03 o 
   4  -2   3       15.52       16.41      2.29 o 
   5  -2   3      117.32       97.76      4.86 o 
   6  -2   3       12.88       15.01      2.84 o 
   7  -2   3       19.48       18.74      3.67 o 
   8  -2   3       12.39       14.32      3.54 o 
  -7  -1   3        0.01        1.98      2.51 o 
  -6  -1   3       55.51       56.83      4.40 o 
  -5  -1   3       90.33       92.91      4.91 o 
  -4  -1   3       77.58       73.87      3.87 o 
  -3  -1   3        2.01        5.90      1.71 o 
  -2  -1   3      651.39      641.47      7.68 o 
  -1  -1   3        9.15        7.70      1.16 o 
   0  -1   3     1612.70     1853.63     72.52 o 
   1  -1   3       24.70       23.14      1.52 o 
   2  -1   3        0.15        0.95      0.93 o 
   3  -1   3       10.74       12.63      1.71 o 
   4  -1   3      554.03      525.11      8.68 o 
   5  -1   3       66.50       62.25      3.98 o 
   6  -1   3       11.32        8.59      2.79 o 
   7  -1   3       18.90       17.93      3.77 o 
   8  -1   3        3.09       -0.83      3.59 o 
  -8   0   3       24.89       18.89      4.15 o 
  -7   0   3        5.39        1.13      3.54 o 
  -6   0   3      295.56      290.09      8.68 o 
  -5   0   3       25.87       23.00      2.72 o 
  -4   0   3      432.91      462.93      7.83 o 
  -3   0   3      114.80      109.78      4.15 o 
  -2   0   3       68.85       54.39      2.54 o 
  -1   0   3     2784.88     2969.94     71.10 o 
   0   0   3     1006.94     1094.31     57.34 o 
   1   0   3     1042.06     1042.91      8.99 o 
   2   0   3      525.90      552.51      7.05 o 
   3   0   3       33.01       37.15      3.16 o 
   4   0   3      216.49      205.43      5.96 o 
   5   0   3      209.89      202.26      6.69 o 
   6   0   3        0.46       -2.84      2.84 o 
   7   0   3        2.11       -2.51      3.44 o 
  -8   1   3       17.71       17.93      3.70 o 
  -7   1   3        0.57       -1.68      2.74 o 
  -6   1   3       14.16       10.36      2.97 o 
  -5   1   3       30.81       28.00      3.03 o 
  -4   1   3      850.17      814.57     10.28 o 
  -3   1   3       84.30       78.51      3.00 o 
  -2   1   3       45.87       51.04      2.12 o 
  -1   1   3       71.42       79.84      2.45 o 
   0   1   3       31.01       27.07      1.27 o 
   1   1   3      730.07      732.33      7.86 o 
   2   1   3     1261.71     1306.08     12.41 o 
   3   1   3      199.75      205.74      5.62 o 
   4   1   3        1.35        2.86      1.96 o 
   5   1   3        1.27        0.93      2.36 o 
   6   1   3        8.31        8.41      2.91 o 
   7   1   3       13.00       16.41      4.17 o 
  -8   2   3        0.43       -1.20      3.06 o 
  -7   2   3        2.78        2.01      2.46 o 
  -6   2   3        6.20        5.12      2.36 o 
  -5   2   3       27.80       27.41      2.90 o 
  -4   2   3      936.68      917.89     10.91 o 
  -3   2   3        3.68        3.19      1.23 o 
  -2   2   3       24.42       30.26      1.97 o 
  -1   2   3       58.63       51.70      2.22 o 
   0   2   3      228.53      242.04      6.47 o 
   1   2   3     1704.47     1850.18     14.98 o 
   2   2   3       22.40       17.64      2.19 o 
   3   2   3      142.55      131.98      5.01 o 
   4   2   3       70.33       71.87      4.26 o 
   5   2   3       15.70       11.56      3.34 o 
   6   2   3       45.49       52.38      4.92 o 
  -8   3   3        2.06        0.95      2.94 o 
  -7   3   3        2.08        4.14      2.28 o 
  -6   3   3       60.14       63.36      4.15 o 
  -5   3   3        0.01       -1.35      2.01 o 
  -4   3   3      470.77      475.41      7.82 o 
  -3   3   3      217.78      214.38      5.24 o 
  -2   3   3     3108.42     3559.32     22.25 o 
  -1   3   3       27.29       22.49      2.02 o 
   0   3   3      626.04      704.09      6.94 o 
   1   3   3       13.86       19.50      2.26 o 
   2   3   3      633.13      653.16     10.17 o 
   3   3   3      102.93      105.71      4.99 o 
   4   3   3      145.79      164.22      6.57 o 
   5   3   3        2.76        3.59      2.79 o 
  -9   4   3        1.25        1.38      3.31 o 
  -8   4   3       56.67       53.31      5.00 o 
  -7   4   3       10.30       14.15      3.04 o 
  -6   4   3       33.11       26.52      3.71 o 
  -5   4   3        0.64        3.29      2.06 o 
  -4   4   3      449.15      459.30      8.64 o 
  -3   4   3        0.31       -1.76      1.76 o 
  -2   4   3      222.33      244.77      5.98 o 
  -1   4   3      821.94      688.01     10.65 o 
   0   4   3        8.93        5.39      1.95 o 
   1   4   3       96.07       81.20      4.08 o 
   2   4   3       31.13       31.05      3.13 o 
   3   4   3       32.99       34.98      3.50 o 
   4   4   3        1.24        1.86      2.86 o 
   5   4   3       18.44       28.99      4.53 o 
  -9   5   3        0.63        0.28      2.99 o 
  -8   5   3        3.37        7.43      3.06 o 
  -7   5   3       11.65       10.33      3.14 o 
  -6   5   3        5.01        4.65      2.64 o 
  -5   5   3      278.34      284.10      7.89 o 
  -4   5   3        2.59        4.95      1.93 o 
  -3   5   3      119.01      129.11      4.89 o 
  -2   5   3      324.04      350.79      8.07 o 
  -1   5   3        0.37        0.28      1.91 o 
   0   5   3      108.15       93.84      3.29 o 
   1   5   3       59.27       61.13      4.07 o 
   2   5   3        5.74        4.97      2.59 o 
   3   5   3       22.20       25.89      3.70 o 
   4   5   3        0.04        2.16      3.11 o 
  -8   6   3       19.81       22.23      3.82 o 
  -7   6   3       34.19       27.01      4.26 o 
  -6   6   3       29.87       29.82      3.70 o 
  -5   6   3        8.80       10.90      2.99 o 
  -4   6   3       11.41       11.51      2.46 o 
  -3   6   3      428.92      441.91     10.00 o 
  -2   6   3       14.09       14.38      3.02 o 
  -1   6   3      104.85       95.34      4.81 o 
   0   6   3       10.55        8.86      3.82 o 
   1   6   3       28.57       30.90      3.95 o 
   2   6   3       30.17       22.26      4.38 o 
   3   6   3       80.50       89.05      6.58 o 
  -8   7   3        8.79        3.97      3.69 o 
  -7   7   3        1.44        1.88      2.99 o 
  -6   7   3        0.01        0.43      2.43 o 
  -5   7   3       47.21       54.78      4.11 o 
  -4   7   3       14.81       13.45      3.47 o 
  -3   7   3      203.78      195.90      7.26 o 
  -2   7   3        2.27       -1.56      2.59 o 
  -1   7   3        0.01        0.83      2.56 o 
   0   7   3        2.82        2.35      2.05 o 
   1   7   3        0.09        1.23      2.79 o 
   2   7   3        4.54        8.36      3.79 o 
  -7   8   3        0.18        2.33      2.89 o 
  -6   8   3       41.93       44.90      5.04 o 
  -5   8   3        5.31        7.81      3.49 o 
  -4   8   3       90.83       85.97      5.60 o 
  -3   8   3       25.30       28.19      4.10 o 
  -2   8   3       27.33       32.85      4.20 o 
  -1   8   3       69.01       69.92      5.46 o 
   0   8   3       28.28       32.48      7.34 o 
  -6   9   3        0.17       -1.91      3.54 o 
  -5   9   3        0.12       -1.33      3.24 o 
  -4   9   3       16.06       24.31      4.17 o 
  -3   9   3       16.19       21.99      4.68 o 
  -2   9   3       37.76       44.64      4.96 o 
   1  -9   4       18.15       25.62      3.87 o 
   2  -9   4        0.34        2.08      3.14 o 
   3  -9   4       16.81       25.89      3.77 o 
   4  -9   4       16.76       14.76      3.62 o 
   5  -9   4        0.03        2.08      2.58 o 
   6  -9   4        8.33       18.33      3.57 o 
  -1  -8   4        0.43        4.32      3.01 o 
   0  -8   4       33.04       43.25      3.28 o 
   1  -8   4       10.81       18.92      3.42 o 
   2  -8   4       30.90       33.82      4.03 o 
   3  -8   4        0.07       -0.23      2.86 o 
   4  -8   4       38.73       35.57      4.29 o 
   5  -8   4       11.69       10.80      3.64 o 
   6  -8   4       15.55       15.74      3.44 o 
   7  -8   4        0.02       -1.88      3.19 o 
  -2  -7   4       19.98       20.12      3.85 o 
  -1  -7   4        5.19        5.93      3.46 o 
   0  -7   4        1.47        3.26      2.59 o 
   1  -7   4       25.01       21.30      3.63 o 
   2  -7   4        5.60        5.57      2.74 o 
   3  -7   4      125.56      140.17      5.89 o 
   4  -7   4       55.57       57.48      4.42 o 
   5  -7   4        1.07        4.47      2.56 o 
   6  -7   4       61.31       59.37      4.98 o 
   7  -7   4        0.48       -3.11      3.11 o 
   8  -7   4       25.34       35.50      5.03 o 
  -3  -6   4       35.20       38.17      4.71 o 
  -2  -6   4        5.52        3.67      3.14 o 
  -1  -6   4        7.78        8.94      2.79 o 
   0  -6   4       18.12       24.79      5.77 o 
   1  -6   4       33.72       33.79      3.66 o 
   2  -6   4       86.02       94.03      4.60 o 
   3  -6   4       71.71       84.33      4.46 o 
   4  -6   4        0.92       -2.48      2.48 o 
   5  -6   4       18.06       19.39      2.87 o 
   6  -6   4        0.48       -2.46      2.66 o 
   7  -6   4        4.98        5.12      3.06 o 
   8  -6   4        5.31        4.27      3.24 o 
  -4  -5   4        0.29        3.16      2.91 o 
  -3  -5   4       19.18       15.87      3.57 o 
  -2  -5   4       18.19       13.16      3.17 o 
  -1  -5   4      113.88      128.32      5.44 o 
   0  -5   4       75.85       76.79      3.02 o 
   1  -5   4        3.78        1.43      2.16 o 
   2  -5   4       34.23       45.31      3.16 o 
   3  -5   4      325.97      320.20      7.56 o 
   4  -5   4        0.54       -2.21      2.31 o 
   5  -5   4       87.36       88.57      4.75 o 
   6  -5   4        4.65        4.24      2.61 o 
   7  -5   4        7.97        2.46      3.34 o 
   8  -5   4        0.05        0.78      3.09 o 
  -5  -4   4        4.65        5.20      3.24 o 
  -4  -4   4        0.69        2.91      2.91 o 
  -3  -4   4       16.21       16.42      3.02 o 
  -2  -4   4        1.40        2.23      2.23 o 
  -1  -4   4        3.71        3.47      2.01 o 
   0  -4   4       86.23      121.91      4.05 o 
   1  -4   4      785.99      983.15     11.12 o 
   2  -4   4      267.05      244.38      5.92 o 
   3  -4   4      288.92      312.88      6.90 o 
   4  -4   4      235.06      223.15      6.44 o 
   5  -4   4       81.23       85.64      4.50 o 
   6  -4   4        2.17        1.68      2.66 o 
   7  -4   4       42.27       42.02      4.69 o 
   8  -4   4        3.32        3.39      3.19 o 
  -6  -3   4        7.02        5.15      3.42 o 
  -5  -3   4        4.72        1.93      2.86 o 
  -4  -3   4      107.09      101.58      5.14 o 
  -3  -3   4       14.24       15.77      2.64 o 
  -2  -3   4      223.50      236.77      6.13 o 
  -1  -3   4     1384.63     1638.92     14.65 o 
   0  -3   4      566.72      629.38     17.66 o 
   1  -3   4      220.39      238.46      5.16 o 
   2  -3   4      904.24     1000.13     10.56 o 
   3  -3   4       46.64       51.84      2.96 o 
   4  -3   4       47.27       38.31      2.99 o 
   5  -3   4      157.44      157.20      5.78 o 
   6  -3   4       26.04       23.54      3.40 o 
   7  -3   4       16.04       17.55      3.44 o 
   8  -3   4        0.29       -1.05      3.26 o 
  -7  -2   4       17.22       16.74      4.20 o 
  -6  -2   4       26.40       28.27      3.67 o 
  -5  -2   4        8.02        7.59      2.69 o 
  -4  -2   4       51.65       52.12      3.62 o 
  -3  -2   4       15.29       17.44      2.49 o 
  -2  -2   4      365.74      326.14      6.21 o 
  -1  -2   4      904.25     1005.74     10.15 o 
   0  -2   4       95.86       79.01      7.39 o 
   1  -2   4      293.90      278.29      4.90 o 
   2  -2   4        0.24       -0.40      1.38 o 
   3  -2   4      136.20      107.80      4.03 o 
   4  -2   4      515.35      485.88      8.36 o 
   5  -2   4       17.00       16.00      2.97 o 
   6  -2   4        4.47        2.28      2.84 o 
   7  -2   4        1.59        5.50      2.64 o 
   8  -2   4        2.83        1.10      3.26 o 
  -7  -1   4        3.52        3.74      3.36 o 
  -6  -1   4        0.40        5.34      2.63 o 
  -5  -1   4        0.23       -0.85      2.38 o 
  -4  -1   4      121.83      115.35      4.66 o 
  -3  -1   4      563.64      617.94      8.72 o 
  -2  -1   4      355.17      361.19      5.89 o 
  -1  -1   4        0.70        1.05      1.23 o 
   0  -1   4      935.77     1048.18     36.55 o 
   1  -1   4      514.69      496.33      6.24 o 
   2  -1   4       57.96       58.90      2.68 o 
   3  -1   4       45.34       39.93      2.56 o 
   4  -1   4        3.61        3.67      2.08 o 
   5  -1   4        0.79        0.83      2.11 o 
   6  -1   4      145.16      136.76      6.06 o 
   7  -1   4       15.94       15.99      3.75 o 
  -8   0   4        4.02        0.00      3.61 o 
  -7   0   4        0.21       -2.79      2.79 o 
  -6   0   4        0.11        4.32      2.28 o 
  -5   0   4      120.48      119.75      5.09 o 
  -4   0   4      130.59      113.79      4.60 o 
  -3   0   4      184.03      166.25      4.73 o 
  -2   0   4       64.95       50.21      2.48 o 
  -1   0   4      981.29     1127.44      9.45 o 
   0   0   4     2655.01     2905.80    194.83 o 
   1   0   4     3860.45     3580.74     93.78 o 
   2   0   4       11.35       13.51      1.99 o 
   3   0   4      633.95      686.90      9.48 o 
   4   0   4       19.62       21.40      2.67 o 
   5   0   4        2.02       -1.41      2.74 o 
   6   0   4       31.94       33.78      3.83 o 
   7   0   4        8.07       12.23      3.29 o 
  -8   1   4        2.20       -1.03      3.29 o 
  -7   1   4       22.06       26.39      3.87 o 
  -6   1   4        0.02       -1.58      2.26 o 
  -5   1   4       17.35       17.94      2.64 o 
  -4   1   4      104.34      121.73      4.33 o 
  -3   1   4       82.65       66.74      3.02 o 
  -2   1   4     1078.29     1163.51     10.45 o 
  -1   1   4      151.06      163.10      3.40 o 
   0   1   4       91.07       77.00      5.23 o 
   1   1   4      513.42      518.77      6.97 o 
   2   1   4      179.53      195.06      5.29 o 
   3   1   4      596.27      627.05      9.64 o 
   4   1   4       53.32       51.95      3.84 o 
   5   1   4       15.22       13.93      3.22 o 
   6   1   4        2.25        0.70      2.99 o 
  -8   2   4       17.71       19.23      3.87 o 
  -7   2   4        3.45        1.43      2.84 o 
  -6   2   4        7.39        6.43      2.79 o 
  -5   2   4       62.16       64.93      3.65 o 
  -4   2   4       49.07       44.18      2.84 o 
  -3   2   4      273.12      263.03      5.30 o 
  -2   2   4     1068.10     1101.11     10.71 o 
  -1   2   4      347.10      395.59      5.82 o 
   0   2   4      512.78      596.28     18.87 o 
   1   2   4      607.35      681.04      8.87 o 
   2   2   4      492.84      500.39      8.29 o 
   3   2   4       37.82       34.08      3.10 o 
   4   2   4       23.50       22.63      3.27 o 
   5   2   4       26.82       24.04      3.70 o 
   6   2   4       16.43       22.15      4.02 o 
  -8   3   4        3.81        1.91      2.96 o 
  -7   3   4        5.30        1.00      2.69 o 
  -6   3   4      416.08      415.25      9.45 o 
  -5   3   4       31.01       25.35      2.93 o 
  -4   3   4      408.91      420.88      7.98 o 
  -3   3   4        9.84       10.74      2.16 o 
  -2   3   4     2558.66     2908.14     20.59 o 
  -1   3   4       17.66       17.64      1.99 o 
   0   3   4     2571.16     3293.14    143.28 o 
   1   3   4      100.14       99.16      4.06 o 
   2   3   4       12.35       13.45      2.56 o 
   3   3   4        0.49       -0.88      2.38 o 
   4   3   4        1.59       -2.96      2.96 o 
   5   3   4       38.42       48.81      4.91 o 
  -8   4   4       38.76       41.48      4.66 o 
  -7   4   4       12.68       14.65      2.92 o 
  -6   4   4      153.47      155.54      6.38 o 
  -5   4   4       47.97       53.24      3.74 o 
  -4   4   4       26.78       27.83      2.92 o 
  -3   4   4      130.86      112.33      4.34 o 
  -2   4   4       22.71       27.90      2.62 o 
  -1   4   4      864.59      981.06     12.65 o 
   0   4   4       10.72        8.42      2.44 o 
   1   4   4       15.96       12.93      2.54 o 
   2   4   4       63.31       61.23      4.18 o 
   3   4   4        5.57        5.98      2.71 o 
   4   4   4       21.42       23.74      4.20 o 
  -8   5   4       21.35       23.19      3.82 o 
  -7   5   4       12.08       12.87      2.79 o 
  -6   5   4        6.84        7.71      2.51 o 
  -5   5   4       24.39       22.19      3.25 o 
  -4   5   4       32.63       38.24      3.30 o 
  -3   5   4       66.35       62.42      3.91 o 
  -2   5   4        9.92        9.95      2.66 o 
  -1   5   4       92.26       85.66      4.66 o 
   0   5   4      144.53      153.04      4.20 o 
   1   5   4      142.19      144.77      6.32 o 
   2   5   4       58.49       72.76      4.78 o 
   3   5   4        0.01        2.89      3.01 o 
   4   5   4        0.04       -3.29      3.29 o 
  -8   6   4        0.56        5.82      2.76 o 
  -7   6   4       11.62       11.18      3.34 o 
  -6   6   4       90.97       94.35      5.66 o 
  -5   6   4       33.89       39.70      3.86 o 
  -4   6   4       27.82       20.43      3.17 o 
  -3   6   4        0.14        2.33      2.36 o 
  -2   6   4        5.46        2.54      2.61 o 
  -1   6   4      296.41      247.82      8.12 o 
   0   6   4        2.56        3.73      1.86 o 
   1   6   4       77.82       80.54      5.12 o 
   2   6   4        0.37        0.73      3.11 o 
  -8   7   4        0.10       -1.08      3.31 o 
  -7   7   4       24.92       24.26      4.10 o 
  -6   7   4        1.27        1.78      2.79 o 
  -5   7   4       19.54       17.61      3.30 o 
  -4   7   4       49.38       57.02      4.47 o 
  -3   7   4       24.86       22.00      3.83 o 
  -2   7   4        3.20       -1.00      2.69 o 
  -1   7   4       22.18       17.23      3.55 o 
   0   7   4        3.34        4.36      1.96 o 
   1   7   4       39.07       36.24      4.71 o 
  -7   8   4        0.14        0.28      2.99 o 
  -6   8   4       18.31       23.11      4.05 o 
  -5   8   4       92.67       96.74      6.11 o 
  -4   8   4       31.68       37.40      4.61 o 
  -3   8   4       30.84       29.92      4.31 o 
  -2   8   4        8.16        9.39      2.99 o 
  -1   8   4       19.59       28.89      3.65 o 
   0   8   4        6.34        8.98      2.43 o 
  -6   9   4        0.03        0.55      3.39 o 
  -5   9   4       24.46       33.41      5.01 o 
  -4   9   4       21.22       21.80      4.60 o 
  -3   9   4        1.01        3.81      3.29 o 
   1  -9   5       13.20       16.58      3.94 o 
   2  -9   5       27.81       35.51      4.61 o 
   3  -9   5       13.61       14.50      3.77 o 
   4  -9   5        3.33       10.39      3.04 o 
   5  -9   5        5.67        7.48      3.74 o 
  -1  -8   5        2.25        4.92      3.41 o 
   0  -8   5        4.86        6.78      3.39 o 
   1  -8   5        1.30        3.06      2.89 o 
   2  -8   5       31.34       35.08      4.26 o 
   3  -8   5        6.36        7.81      3.04 o 
   4  -8   5        2.70        4.29      2.84 o 
   5  -8   5        4.83        0.48      3.19 o 
   6  -8   5        0.05        0.75      2.94 o 
   7  -8   5        7.15        1.93      4.27 o 
  -2  -7   5        0.01        0.00      3.04 o 
  -1  -7   5        6.00        8.34      3.01 o 
   0  -7   5        4.72        7.50      1.96 o 
   1  -7   5        2.12        3.16      2.36 o 
   2  -7   5      104.22      113.92      5.44 o 
   3  -7   5       14.93       10.53      3.37 o 
   4  -7   5      203.28      216.49      7.72 o 
   5  -7   5        0.37        1.25      3.11 o 
   6  -7   5       53.35       57.46      5.02 o 
   7  -7   5        0.95        0.50      3.04 o 
  -3  -6   5        2.43        4.97      3.19 o 
  -2  -6   5       52.71       63.81      4.95 o 
  -1  -6   5       42.27       49.55      4.29 o 
   0  -6   5       27.74       25.96      2.59 o 
   1  -6   5       30.00       33.69      3.48 o 
   2  -6   5       58.70       57.00      4.28 o 
   3  -6   5        1.27        1.48      2.51 o 
   4  -6   5       11.39       11.71      2.92 o 
   5  -6   5        5.83        1.91      2.66 o 
   6  -6   5        0.25       -1.08      2.51 o 
   7  -6   5       11.36        4.37      3.74 o 
   8  -6   5        0.91        3.59      3.46 o 
  -4  -5   5       17.32       16.52      3.67 o 
  -3  -5   5        1.50        2.99      2.28 o 
  -2  -5   5        7.34        9.42      2.54 o 
  -1  -5   5      184.31      179.81      6.42 o 
   0  -5   5        3.69        5.07      2.25 o 
   1  -5   5      516.95      598.05      9.67 o 
   2  -5   5       91.17       97.36      4.51 o 
   3  -5   5       19.07       17.92      2.67 o 
   4  -5   5       30.40       25.71      3.35 o 
   5  -5   5        0.42        2.46      2.91 o 
   6  -5   5       20.89       22.42      3.52 o 
   7  -5   5        3.48       -3.04      3.31 o 
   8  -5   5        0.10       -3.24      3.51 o 
  -5  -4   5        1.03       -0.50      2.86 o 
  -4  -4   5       20.29       22.79      3.35 o 
  -3  -4   5       35.94       41.03      3.71 o 
  -2  -4   5       23.77       22.94      2.97 o 
  -1  -4   5      193.53      199.85      6.06 o 
   0  -4   5      126.07      114.30      3.18 o 
   1  -4   5      137.62      165.16      5.02 o 
   2  -4   5       81.76       80.40      3.59 o 
   3  -4   5      600.30      650.08      9.87 o 
   4  -4   5       46.24       43.58      3.72 o 
   5  -4   5       51.52       52.81      3.92 o 
   6  -4   5        8.81        7.64      2.74 o 
   7  -4   5        2.65       -0.93      3.16 o 
   8  -4   5        5.17        7.28      3.54 o 
  -6  -3   5        1.12       -1.05      3.39 o 
  -5  -3   5       38.66       48.91      4.21 o 
  -4  -3   5      163.59      164.12      6.51 o 
  -3  -3   5       41.44       38.48      3.51 o 
  -2  -3   5      353.88      319.06      7.37 o 
  -1  -3   5        7.10       15.00      1.99 o 
   0  -3   5       82.33       73.58      2.34 o 
   1  -3   5      535.27      567.82      8.03 o 
   2  -3   5        0.10        2.63      1.41 o 
   3  -3   5      467.51      444.08      8.18 o 
   4  -3   5        0.51        3.96      1.98 o 
   5  -3   5       15.93       17.63      2.89 o 
   6  -3   5       42.75       39.18      4.19 o 
   7  -3   5        0.55       -0.93      3.04 o 
   8  -3   5       15.78       19.55      3.92 o 
  -7  -2   5        0.16        2.48      2.84 o 
  -6  -2   5        0.27        5.57      2.48 o 
  -5  -2   5       59.18       73.55      4.91 o 
  -4  -2   5        5.26        6.40      2.03 o 
  -3  -2   5      193.94      182.37      5.76 o 
  -2  -2   5        5.12        5.17      1.78 o 
  -1  -2   5        3.89        2.99      1.58 o 
   0  -2   5      198.55      202.08      3.26 o 
   1  -2   5       74.15       73.82      3.12 o 
   2  -2   5       99.27       87.51      3.57 o 
   3  -2   5       60.77       57.67      3.22 o 
   4  -2   5        6.07        9.52      1.96 o 
   5  -2   5      184.63      187.80      6.44 o 
   6  -2   5       10.53        8.82      2.86 o 
   7  -2   5        3.06        1.68      3.29 o 
  -7  -1   5        3.24        4.79      3.21 o 
  -6  -1   5        0.38       -2.63      2.63 o 
  -5  -1   5        4.62        2.76      2.61 o 
  -4  -1   5        9.74        7.92      2.29 o 
  -3  -1   5      498.69      525.51      8.36 o 
  -2  -1   5      476.46      496.28      7.33 o 
  -1  -1   5      180.50      179.72      4.29 o 
   0  -1   5       31.55       37.75      2.37 o 
   1  -1   5       45.04       45.69      2.41 o 
   2  -1   5      620.96      592.06      8.06 o 
   3  -1   5      547.92      544.72      8.43 o 
   4  -1   5       88.98       84.36      4.40 o 
   5  -1   5       66.77       60.66      4.18 o 
   6  -1   5        2.50        5.27      2.74 o 
   7  -1   5        0.74       -2.28      2.94 o 
  -8   0   5        5.07        8.89      3.06 o 
  -7   0   5        0.03        0.00      2.74 o 
  -6   0   5        0.81        4.82      2.36 o 
  -5   0   5       19.71       20.89      3.35 o 
  -4   0   5      188.19      181.00      5.44 o 
  -3   0   5      921.80      914.47     10.66 o 
  -2   0   5      318.49      336.22      5.63 o 
  -1   0   5      582.88      665.25      7.61 o 
   0   0   5      535.24      615.79     37.92 o 
   1   0   5      226.69      230.57      4.67 o 
   2   0   5      970.86     1035.98     11.29 o 
   3   0   5      425.49      457.03      8.01 o 
   4   0   5        4.14        4.14      2.11 o 
   5   0   5        0.73        1.68      2.33 o 
   6   0   5        8.49        6.81      3.19 o 
   7   0   5        2.38        1.08      3.04 o 
  -8   1   5        1.23        0.78      3.16 o 
  -7   1   5        0.00        3.71      2.43 o 
  -6   1   5       48.55       48.95      4.04 o 
  -5   1   5      174.55      198.80      6.37 o 
  -4   1   5        3.87        2.54      1.96 o 
  -3   1   5        8.98       12.70      2.06 o 
  -2   1   5      232.13      248.87      4.86 o 
  -1   1   5     1713.23     2123.67     15.23 o 
   0   1   5       99.16       96.03      2.44 o 
   1   1   5       33.98       29.89      2.30 o 
   2   1   5       23.39       21.22      2.29 o 
   3   1   5        1.09        0.00      2.03 o 
   4   1   5      207.90      202.56      6.79 o 
   5   1   5       26.27       31.97      3.80 o 
   6   1   5        0.39       -2.23      3.01 o 
  -8   2   5        0.63       -2.51      2.84 o 
  -7   2   5       16.00       24.16      3.17 o 
  -6   2   5       30.25       28.93      3.83 o 
  -5   2   5        0.48       -0.88      2.06 o 
  -4   2   5        5.47        5.65      1.88 o 
  -3   2   5      107.33      104.79      3.75 o 
  -2   2   5      362.34      423.71      6.66 o 
  -1   2   5      265.12      302.35      5.89 o 
   0   2   5        1.16        4.23      1.59 o 
   1   2   5      168.39      140.26      4.54 o 
   2   2   5      162.89      149.19      5.29 o 
   3   2   5       43.52       48.19      3.74 o 
   4   2   5      145.79      161.01      6.44 o 
   5   2   5        0.45        2.08      3.14 o 
   6   2   5        2.31       -3.51      3.51 o 
  -8   3   5        9.09        6.86      2.96 o 
  -7   3   5        7.73       10.55      3.14 o 
  -6   3   5      109.73      106.92      5.43 o 
  -5   3   5       20.24       25.55      2.89 o 
  -4   3   5     1105.83     1163.93     13.82 o 
  -3   3   5      163.75      172.27      5.15 o 
  -2   3   5      234.10      268.28      6.07 o 
  -1   3   5       90.04       93.45      3.73 o 
   0   3   5        1.17       -1.10      1.74 o 
   1   3   5      408.77      408.08      8.41 o 
   2   3   5       68.58       68.55      4.23 o 
   3   3   5        9.84        5.98      2.96 o 
   4   3   5       38.72       39.30      4.08 o 
   5   3   5        1.84        0.00      3.51 o 
  -8   4   5        9.47        8.06      3.57 o 
  -7   4   5        9.79       11.08      2.66 o 
  -6   4   5       32.06       34.78      3.55 o 
  -5   4   5       17.82       17.21      2.87 o 
  -4   4   5      127.65      147.62      5.33 o 
  -3   4   5        6.36        5.78      1.98 o 
  -2   4   5      143.73      142.85      4.97 o 
  -1   4   5      157.33      148.56      5.18 o 
   0   4   5       72.82       73.94      3.35 o 
   1   4   5       64.06       62.18      4.13 o 
   2   4   5        9.15        8.77      3.07 o 
   3   4   5       17.30       22.40      3.29 o 
   4   4   5       20.25       30.48      4.02 o 
  -8   5   5        8.58       10.98      3.37 o 
  -7   5   5       20.55       19.77      3.65 o 
  -6   5   5        0.01       -0.20      2.51 o 
  -5   5   5       22.58       25.80      3.20 o 
  -4   5   5      126.26      115.72      5.27 o 
  -3   5   5       79.08       82.50      4.37 o 
  -2   5   5      490.12      515.67     10.35 o 
  -1   5   5        4.23        1.88      2.66 o 
   0   5   5        7.58        7.79      1.97 o 
   1   5   5       83.82       82.82      5.15 o 
   2   5   5        9.57       11.86      3.42 o 
   3   5   5       55.98       64.48      5.50 o 
  -8   6   5        7.37       10.65      3.69 o 
  -7   6   5        8.35        4.62      3.54 o 
  -6   6   5        1.89        2.48      2.84 o 
  -5   6   5       79.52       79.16      4.97 o 
  -4   6   5       27.10       29.42      3.30 o 
  -3   6   5      100.69       97.16      5.44 o 
  -2   6   5        2.17        0.00      2.81 o 
  -1   6   5       12.52        9.85      2.74 o 
   0   6   5      125.87      136.66      9.47 o 
   1   6   5       41.11       35.85      4.36 o 
   2   6   5        2.53        3.61      3.29 o 
  -8   7   5        0.72        6.05      3.06 o 
  -7   7   5       23.92       29.96      4.20 o 
  -6   7   5        2.47        6.65      2.91 o 
  -5   7   5       45.33       56.24      4.29 o 
  -4   7   5       13.46       16.04      2.97 o 
  -3   7   5        3.33        4.34      2.46 o 
  -2   7   5        5.16       13.43      2.89 o 
  -1   7   5       22.79       21.46      3.77 o 
   0   7   5        0.51        5.26      1.85 o 
   1   7   5        1.88       -0.28      3.49 o 
  -7   8   5       13.49       14.22      3.64 o 
  -6   8   5        0.50        2.06      3.09 o 
  -5   8   5       31.80       35.41      4.46 o 
  -4   8   5        0.03       -3.26      3.26 o 
  -3   8   5      111.73      126.50      7.04 o 
  -2   8   5        3.58        1.76      3.14 o 
  -1   8   5       23.33        9.58      3.07 o 
  -5   9   5        9.78       10.10      3.69 o 
  -4   9   5       29.95       34.59      4.35 o 
   2  -9   6        0.32       -1.36      3.26 o 
   3  -9   6        0.47       -2.38      3.54 o 
   4  -9   6        7.35        4.80      3.99 o 
   5  -9   6        0.80       -2.48      3.59 o 
  -1  -8   6        0.11        0.00      2.81 o 
   0  -8   6        4.80        6.40      2.32 o 
   1  -8   6        4.50        8.46      2.89 o 
   2  -8   6        1.15        3.71      2.76 o 
   3  -8   6        7.17       13.36      3.01 o 
   4  -8   6        0.44        3.51      2.41 o 
   5  -8   6        0.35       -1.23      2.96 o 
   6  -8   6       15.47       14.68      3.87 o 
  -2  -7   6        0.76       -1.30      2.81 o 
  -1  -7   6        1.65        3.79      3.06 o 
   0  -7   6      150.19      163.43      5.20 o 
   1  -7   6        0.94       -1.43      2.76 o 
   2  -7   6       91.13       84.58      4.92 o 
   3  -7   6       16.06       12.80      3.24 o 
   4  -7   6      133.39      120.09      5.99 o 
   5  -7   6       13.83       16.54      3.59 o 
   6  -7   6       85.04       84.56      5.67 o 
   7  -7   6        1.17        5.85      3.16 o 
  -3  -6   6        5.54        6.08      3.24 o 
  -2  -6   6       46.99       36.76      5.22 o 
  -1  -6   6       13.21        8.07      2.74 o 
   0  -6   6      123.25      127.00      8.24 o 
   1  -6   6        5.94        3.82      2.71 o 
   2  -6   6        1.55        0.68      2.69 o 
   3  -6   6        0.94        2.79      2.69 o 
   4  -6   6        9.87       11.23      2.79 o 
   5  -6   6       56.51       56.74      4.52 o 
   6  -6   6        4.81        3.59      2.94 o 
   7  -6   6        0.10       -1.25      2.63 o 
  -4  -5   6        0.71        2.51      3.06 o 
  -3  -5   6        5.08        6.33      3.19 o 
  -2  -5   6       61.40       46.90      4.73 o 
  -1  -5   6       27.27       21.79      3.02 o 
   0  -5   6       64.20       67.47      2.97 o 
   1  -5   6      100.53       92.40      4.59 o 
   2  -5   6      137.37      142.87      5.36 o 
   3  -5   6       73.34       78.51      4.52 o 
   4  -5   6        0.01        1.66      2.36 o 
   5  -5   6        3.70        5.40      2.49 o 
   6  -5   6       21.31       17.03      3.62 o 
   7  -5   6        6.74       11.98      3.16 o 
  -5  -4   6        1.57       -2.53      2.89 o 
  -4  -4   6        0.59        1.96      2.58 o 
  -3  -4   6        9.91        7.66      2.74 o 
  -2  -4   6        2.62        4.37      2.16 o 
  -1  -4   6       60.65       71.05      3.90 o 
   0  -4   6      161.03      161.47      3.85 o 
   1  -4   6      201.73      209.48      5.85 o 
   2  -4   6        0.03        0.00      1.71 o 
   3  -4   6       29.56       30.92      3.05 o 
   4  -4   6        1.40        1.86      2.16 o 
   5  -4   6       45.28       38.40      3.64 o 
   6  -4   6        8.59       11.38      3.14 o 
   7  -4   6        0.54        2.18      2.99 o 
  -6  -3   6       26.30       30.30      3.85 o 
  -5  -3   6       15.79       19.13      3.44 o 
  -4  -3   6        9.13        5.13      2.99 o 
  -3  -3   6      101.51      114.15      5.42 o 
  -2  -3   6       49.15       51.68      3.57 o 
  -1  -3   6      228.18      223.23      6.07 o 
   0  -3   6      131.57      149.45      6.05 o 
   1  -3   6       12.65       10.11      1.89 o 
   2  -3   6      569.52      548.54      8.46 o 
   3  -3   6       36.31       34.17      3.03 o 
   4  -3   6       71.43       66.53      3.88 o 
   5  -3   6       31.98       29.82      3.45 o 
   6  -3   6        0.15        1.66      2.79 o 
   7  -3   6       12.53       18.09      3.42 o 
  -6  -2   6        0.55        3.34      2.48 o 
  -5  -2   6        1.66        2.79      2.61 o 
  -4  -2   6       45.79       44.30      3.76 o 
  -3  -2   6        1.12        2.64      1.96 o 
  -2  -2   6        4.66        2.36      1.86 o 
  -1  -2   6        0.00        1.03      1.35 o 
   0  -2   6       77.54       73.13      2.47 o 
   1  -2   6     2085.29     2261.43     17.55 o 
   2  -2   6       14.41       13.99      2.04 o 
   3  -2   6      171.59      166.66      5.25 o 
   4  -2   6        2.12        2.51      2.13 o 
   5  -2   6       21.77       21.54      3.17 o 
   6  -2   6        9.34        9.77      3.12 o 
   7  -2   6       27.45       33.15      4.20 o 
  -7  -1   6        0.25        0.78      2.48 o 
  -6  -1   6       55.67       49.51      4.42 o 
  -5  -1   6       11.91       11.34      2.76 o 
  -4  -1   6       24.41       17.91      2.82 o 
  -3  -1   6        5.75        7.26      1.86 o 
  -2  -1   6      218.84      234.96      5.69 o 
  -1  -1   6      578.80      596.13      7.96 o 
   0  -1   6      192.99      187.55      4.12 o 
   1  -1   6      305.63      328.50      5.88 o 
   2  -1   6       77.29       76.19      3.44 o 
   3  -1   6      111.54      106.28      4.32 o 
   4  -1   6      389.59      379.87      8.76 o 
   5  -1   6       33.50       38.71      3.68 o 
   6  -1   6       41.30       36.81      4.56 o 
   7  -1   6        1.13       -3.54      3.54 o 
  -7   0   6       28.27       32.02      4.08 o 
  -6   0   6        0.92       -1.20      2.71 o 
  -5   0   6       81.73       76.17      4.65 o 
  -4   0   6      320.71      299.11      7.26 o 
  -3   0   6       88.33      100.44      4.03 o 
  -2   0   6     1030.29     1096.29     11.55 o 
  -1   0   6     3131.87     4071.90     23.90 o 
   0   0   6     1313.00     1521.94     41.41 o 
   1   0   6      271.87      308.11      5.85 o 
   2   0   6       77.38       80.28      3.59 o 
   3   0   6       28.10       31.03      2.90 o 
   4   0   6       20.32       18.50      3.02 o 
   5   0   6       20.48       17.28      3.27 o 
   6   0   6        3.00        2.41      3.09 o 
  -8   1   6        3.68        3.46      3.29 o 
  -7   1   6       21.70       22.29      3.65 o 
  -6   1   6        3.51        6.00      2.84 o 
  -5   1   6       15.69       18.16      2.67 o 
  -4   1   6       55.77       55.61      3.42 o 
  -3   1   6        4.33        6.03      1.53 o 
  -2   1   6      582.25      614.91      8.29 o 
  -1   1   6        3.68       10.95      1.91 o 
   0   1   6      896.62     1040.90     48.50 o 
   1   1   6     1359.46     1426.58     13.94 o 
   2   1   6       14.32       18.74      2.19 o 
   3   1   6        6.99        6.28      2.31 o 
   4   1   6        3.13        4.22      2.33 o 
   5   1   6        5.12        7.26      3.11 o 
   6   1   6       52.60       64.45      5.50 o 
  -8   2   6        1.24        0.25      3.01 o 
  -7   2   6        9.51       14.50      2.71 o 
  -6   2   6        0.02        0.90      2.63 o 
  -5   2   6      166.07      164.73      5.79 o 
  -4   2   6        5.47        1.96      1.88 o 
  -3   2   6      118.66      121.19      4.42 o 
  -2   2   6       16.95       31.20      2.54 o 
  -1   2   6        0.15       -1.36      1.36 o 
   0   2   6      173.12      174.03      6.25 o 
   1   2   6       81.67       79.97      3.84 o 
   2   2   6        0.29       -0.43      2.08 o 
   3   2   6      120.56      124.30      5.49 o 
   4   2   6        9.20       11.98      3.06 o 
   5   2   6       15.12       23.78      3.62 o 
  -8   3   6       31.12       29.94      4.23 o 
  -7   3   6        8.01        7.26      2.89 o 
  -6   3   6       29.93       27.79      3.63 o 
  -5   3   6       30.01       27.78      3.15 o 
  -4   3   6      155.35      166.26      5.43 o 
  -3   3   6      645.26      667.59     10.38 o 
  -2   3   6      304.45      306.26      6.81 o 
  -1   3   6        0.03        0.25      1.71 o 
   0   3   6       65.87       62.83      9.78 o 
   1   3   6      165.31      171.71      5.84 o 
   2   3   6      287.79      288.72      8.12 o 
   3   3   6      155.75      189.78      7.22 o 
   4   3   6        0.00       -2.94      2.94 o 
   5   3   6        4.75        4.39      3.26 o 
  -8   4   6        5.79       10.80      3.54 o 
  -7   4   6        0.35        1.73      2.86 o 
  -6   4   6        7.26        6.03      2.81 o 
  -5   4   6      179.89      186.98      6.62 o 
  -4   4   6      124.74      134.09      5.45 o 
  -3   4   6       69.38       66.16      3.98 o 
  -2   4   6        2.61        2.49      2.23 o 
  -1   4   6       75.34       69.57      3.96 o 
   0   4   6      118.63      111.61      6.21 o 
   1   4   6        3.75        0.53      2.61 o 
   2   4   6      104.22      105.13      5.34 o 
   3   4   6        0.46        0.00      2.76 o 
   4   4   6        6.20        4.80      3.52 o 
  -8   5   6        7.21       11.55      3.24 o 
  -7   5   6        0.12       -2.96      2.96 o 
  -6   5   6       72.83       65.97      5.04 o 
  -5   5   6        7.79        8.47      2.86 o 
  -4   5   6       33.03       33.05      3.50 o 
  -3   5   6      206.47      224.87      7.16 o 
  -2   5   6       90.24       82.50      4.60 o 
  -1   5   6      182.38      146.83      6.31 o 
   0   5   6      145.39      139.83      4.46 o 
   1   5   6        5.54        5.98      2.61 o 
   2   5   6       42.96       43.47      4.09 o 
   3   5   6        9.34       11.43      3.52 o 
  -8   6   6        9.35       10.42      3.44 o 
  -7   6   6        2.92        7.40      2.81 o 
  -6   6   6       25.29       20.16      4.10 o 
  -5   6   6       39.12       39.39      3.96 o 
  -4   6   6       67.87       73.52      4.96 o 
  -3   6   6      170.56      151.09      6.90 o 
  -2   6   6       39.90       45.71      4.04 o 
  -1   6   6       24.56       16.36      3.02 o 
   0   6   6        0.64        1.01      3.17 o 
   1   6   6        1.48        1.93      3.14 o 
   2   6   6       17.67       17.90      3.92 o 
  -7   7   6        0.94        4.12      2.74 o 
  -6   7   6        4.44       11.67      3.31 o 
  -5   7   6        4.45        4.95      3.06 o 
  -4   7   6        2.43        7.66      2.66 o 
  -3   7   6        0.23        6.78      2.51 o 
  -2   7   6       37.00       33.17      4.03 o 
  -1   7   6       56.29       43.26      4.32 o 
   0   7   6        1.21       -1.13      2.48 o 
  -6   8   6        6.74       12.23      3.36 o 
  -5   8   6       35.33       35.62      4.61 o 
  -4   8   6        0.80       10.56      2.89 o 
  -3   8   6       27.55       32.37      4.33 o 
  -2   8   6       46.37       40.42      4.36 o 
  -1   8   6       13.30        7.24      3.37 o 
   2  -9   7        3.45        2.79      4.07 o 
   3  -9   7        1.16       -1.66      3.14 o 
   4  -9   7        0.31        6.62      2.71 o 
   0  -8   7        4.79        8.66      3.83 o 
   1  -8   7       13.22       19.22      3.77 o 
   2  -8   7        0.01        1.46      2.84 o 
   3  -8   7        3.16        4.32      3.16 o 
   4  -8   7        0.27       -0.73      3.19 o 
   5  -8   7        1.59        4.84      3.54 o 
   6  -8   7        1.68        0.28      3.41 o 
  -2  -7   7       17.89       14.03      4.00 o 
  -1  -7   7       52.88       40.11      5.10 o 
   0  -7   7       37.04       35.68      4.08 o 
   1  -7   7       26.07       23.84      3.40 o 
   2  -7   7      239.95      254.62      8.11 o 
   3  -7   7        0.66        1.88      2.89 o 
   4  -7   7       86.02       86.35      5.32 o 
   5  -7   7        6.49        6.00      3.21 o 
   6  -7   7       14.48       11.59      3.29 o 
   7  -7   7        5.98        6.95      4.22 o 
  -3  -6   7        2.03       -3.79      3.79 o 
  -2  -6   7       14.86       16.49      3.44 o 
  -1  -6   7       20.02       22.04      3.57 o 
   0  -6   7       14.63       20.89      2.17 o 
   1  -6   7        1.45        4.04      2.53 o 
   2  -6   7        1.42        0.35      2.56 o 
   3  -6   7        0.52       -0.38      2.41 o 
   4  -6   7       50.96       45.14      4.22 o 
   5  -6   7        4.50        5.95      2.41 o 
   6  -6   7        0.65        5.87      2.84 o 
   7  -6   7        0.16       -1.33      2.99 o 
  -4  -5   7        1.47        2.58      3.01 o 
  -3  -5   7       72.16       66.07      5.21 o 
  -2  -5   7      117.42       95.63      5.73 o 
  -1  -5   7       95.50       88.95      5.11 o 
   0  -5   7        0.13        1.82      1.48 o 
   1  -5   7        0.54        2.21      2.36 o 
   2  -5   7       81.05       78.22      4.42 o 
   3  -5   7        2.94        2.79      2.33 o 
   4  -5   7       83.70       78.05      4.72 o 
   5  -5   7        5.16        7.33      2.76 o 
   6  -5   7        0.09        2.23      2.74 o 
   7  -5   7        5.93        1.53      3.67 o 
  -5  -4   7        0.28        5.22      2.74 o 
  -4  -4   7       10.83       13.52      3.37 o 
  -3  -4   7       21.92       22.87      3.47 o 
  -2  -4   7        6.24       10.40      2.34 o 
  -1  -4   7       28.16       29.69      3.23 o 
   0  -4   7        3.81        3.72      1.56 o 
   1  -4   7       61.20       60.74      3.65 o 
   2  -4   7        1.76        5.02      2.21 o 
   3  -4   7      149.63      155.76      5.47 o 
   4  -4   7      172.03      146.41      5.96 o 
   5  -4   7        4.46        0.95      2.79 o 
   6  -4   7      105.11       99.16      5.89 o 
   7  -4   7        0.46       -0.50      2.76 o 
  -6  -3   7        5.45        7.33      3.74 o 
  -5  -3   7        0.16        1.15      2.94 o 
  -4  -3   7      120.93      111.04      5.50 o 
  -3  -3   7        1.35        3.56      2.13 o 
  -2  -3   7      109.27      115.91      4.72 o 
  -1  -3   7      133.96      142.60      5.01 o 
   0  -3   7      111.90       99.02      3.02 o 
   1  -3   7      225.13      208.67      5.67 o 
   2  -3   7        2.07        0.63      2.01 o 
   3  -3   7       86.53       79.67      4.43 o 
   4  -3   7      195.01      180.72      6.37 o 
   5  -3   7        5.44        3.77      2.74 o 
   6  -3   7      116.72      118.23      6.46 o 
   7  -3   7        0.00        3.09      2.76 o 
  -6  -2   7        0.03       -2.94      3.11 o 
  -5  -2   7        2.66        3.11      2.71 o 
  -4  -2   7       17.95       14.06      3.14 o 
  -3  -2   7       30.72       31.44      2.87 o 
  -2  -2   7      202.09      192.27      5.79 o 
  -1  -2   7      143.54      132.26      4.64 o 
   0  -2   7       11.29        9.84      1.33 o 
   1  -2   7        8.29       12.09      2.16 o 
   2  -2   7      222.45      193.66      5.77 o 
   3  -2   7      258.48      233.99      6.62 o 
   4  -2   7       25.93       27.81      3.25 o 
   5  -2   7        5.52        2.49      2.81 o 
   6  -2   7        7.05        2.26      3.16 o 
   7  -2   7        0.47        0.00      2.99 o 
  -7  -1   7        3.34        0.25      3.24 o 
  -6  -1   7       46.19       44.88      4.47 o 
  -5  -1   7       36.29       31.16      3.96 o 
  -4  -1   7       15.89       14.74      2.46 o 
  -3  -1   7       32.79       27.20      2.78 o 
  -2  -1   7        1.29        4.04      1.71 o 
  -1  -1   7      102.14       87.20      3.66 o 
   0  -1   7     1287.50     1436.02     49.19 o 
   1  -1   7      316.38      327.96      6.40 o 
   2  -1   7      203.33      185.59      5.59 o 
   3  -1   7       82.65       80.48      4.32 o 
   4  -1   7       10.26       12.82      2.61 o 
   5  -1   7       12.48       10.43      3.02 o 
   6  -1   7        4.62        2.13      3.21 o 
  -7   0   7       10.12        3.19      4.04 o 
  -6   0   7       31.41       32.02      3.58 o 
  -5   0   7      140.51      142.31      5.78 o 
  -4   0   7       41.39       40.26      3.18 o 
  -3   0   7      208.65      212.82      5.91 o 
  -2   0   7      324.57      324.09      6.81 o 
  -1   0   7      118.01      115.72      3.99 o 
   0   0   7       50.86      102.56      4.24 o 
   1   0   7      157.75      192.04      5.28 o 
   2   0   7      106.72       96.95      4.22 o 
   3   0   7       20.41       20.57      2.72 o 
   4   0   7       33.93       36.65      3.43 o 
   5   0   7       49.59       54.20      4.67 o 
   6   0   7        0.14       -0.50      2.91 o 
  -8   1   7       11.31        8.49      4.09 o 
  -7   1   7        1.65        2.33      2.71 o 
  -6   1   7        7.91       10.02      2.49 o 
  -5   1   7        1.63        1.66      2.38 o 
  -4   1   7      204.23      197.59      6.25 o 
  -3   1   7      651.07      670.76      9.72 o 
  -2   1   7        8.45        4.62      1.73 o 
  -1   1   7       58.80       58.97      3.05 o 
   0   1   7       68.23       72.21      2.56 o 
   1   1   7       77.48       83.85      3.79 o 
   2   1   7      636.99      671.62     10.40 o 
   3   1   7       18.17       18.47      2.67 o 
   4   1   7       30.75       27.46      3.88 o 
   5   1   7       25.34       24.69      3.88 o 
   6   1   7        1.69       -0.28      3.64 o 
  -8   2   7        0.00       -1.58      3.16 o 
  -7   2   7        0.54       -0.90      2.76 o 
  -6   2   7       14.72       17.42      3.22 o 
  -5   2   7       18.39       18.34      3.02 o 
  -4   2   7       23.19       22.14      2.82 o 
  -3   2   7      337.26      347.82      7.73 o 
  -2   2   7      289.13      343.08      6.82 o 
  -1   2   7      267.04      270.71      6.43 o 
   0   2   7      131.32      129.94      4.89 o 
   1   2   7      106.85      106.70      4.54 o 
   2   2   7       16.36       15.49      2.69 o 
   3   2   7        3.77        0.93      2.76 o 
   4   2   7       49.92       58.03      4.57 o 
   5   2   7       23.27       24.45      4.45 o 
  -8   3   7        8.62        7.76      3.59 o 
  -7   3   7       12.78       14.93      3.47 o 
  -6   3   7      100.76      106.42      5.39 o 
  -5   3   7        0.33       -1.18      2.31 o 
  -4   3   7       10.96        7.42      2.66 o 
  -3   3   7      210.01      199.55      6.26 o 
  -2   3   7      246.87      247.44      6.69 o 
  -1   3   7     1217.27     1341.59     16.48 o 
   0   3   7        0.01        1.24      1.73 o 
   1   3   7      156.76      170.43      6.39 o 
   2   3   7       72.45       84.19      5.07 o 
   3   3   7      102.64      115.95      5.94 o 
   4   3   7      128.69      147.96      7.51 o 
  -8   4   7        0.21       -1.81      2.68 o 
  -7   4   7        7.23        6.78      3.37 o 
  -6   4   7        2.58        2.76      2.43 o 
  -5   4   7       14.02       14.31      3.09 o 
  -4   4   7        8.75        9.67      2.34 o 
  -3   4   7      128.32      115.21      5.37 o 
  -2   4   7       40.63       40.38      3.48 o 
  -1   4   7       39.06       42.51      3.61 o 
   0   4   7        0.59       -1.22      1.77 o 
   1   4   7       86.82       78.30      4.87 o 
   2   4   7        4.82        5.77      2.54 o 
   3   4   7        0.30        0.25      3.14 o 
  -8   5   7        0.01       -3.56      3.56 o 
  -7   5   7        4.42        3.51      3.06 o 
  -6   5   7       20.19       14.29      4.02 o 
  -5   5   7       32.02       36.28      3.88 o 
  -4   5   7      115.41      120.94      5.45 o 
  -3   5   7        4.32        5.55      2.54 o 
  -2   5   7       44.03       44.58      4.06 o 
  -1   5   7       22.23       28.72      3.22 o 
   0   5   7       62.67       68.21      9.48 o 
   1   5   7       12.08       16.94      3.22 o 
   2   5   7        7.41        6.68      3.39 o 
  -8   6   7        0.64        3.59      3.04 o 
  -7   6   7       69.39       67.39      6.02 o 
  -6   6   7       12.73       16.13      3.19 o 
  -5   6   7       14.59       13.55      3.32 o 
  -4   6   7       15.04       17.02      3.39 o 
  -3   6   7        0.01       -0.20      2.53 o 
  -2   6   7       70.42       82.22      5.19 o 
  -1   6   7       25.99       23.94      3.65 o 
   0   6   7        4.90        6.96      2.79 o 
   1   6   7        4.58        6.65      3.34 o 
  -7   7   7        0.09        3.76      2.89 o 
  -6   7   7        2.57        5.97      3.24 o 
  -5   7   7       60.31       63.42      5.33 o 
  -4   7   7       11.25       23.79      3.49 o 
  -3   7   7      134.00      126.74      6.68 o 
  -2   7   7        7.83        9.52      3.24 o 
  -1   7   7       48.24       38.90      4.94 o 
   0   7   7       39.86       46.74     11.55 o 
  -6   8   7        5.65        9.97      3.31 o 
  -5   8   7       35.66       37.28      4.79 o 
  -4   8   7        9.75        8.47      3.44 o 
  -3   8   7        0.12        1.61      2.79 o 
  -2   8   7       25.92       34.37      4.48 o 
   0  -8   8        3.38        3.55      3.97 o 
   1  -8   8        0.01       -3.56      3.56 o 
   2  -8   8        1.85        1.51      2.96 o 
   3  -8   8        5.26        4.02      3.82 o 
   4  -8   8       51.23       53.92      5.35 o 
   5  -8   8        1.57       -2.13      3.44 o 
  -2  -7   8       47.53       56.66      5.80 o 
  -1  -7   8        8.31        5.60      3.39 o 
   0  -7   8       80.70       86.18      4.01 o 
   1  -7   8        0.25        1.58      2.91 o 
   2  -7   8       87.73       89.56      5.83 o 
   3  -7   8       38.84       57.25      4.66 o 
   4  -7   8       22.23       22.72      3.62 o 
   5  -7   8        2.13        9.99      3.04 o 
   6  -7   8        0.06       -0.25      3.36 o 
  -3  -6   8        4.98        2.69      2.76 o 
  -2  -6   8       17.20       15.44      3.95 o 
  -1  -6   8        7.66       11.18      2.96 o 
   0  -6   8        4.71        6.53      1.98 o 
   1  -6   8        0.06       -2.76      2.76 o 
   2  -6   8       18.25       21.96      3.24 o 
   3  -6   8       32.92       40.29      3.98 o 
   4  -6   8        0.92        4.37      2.41 o 
   5  -6   8        2.93        2.49      2.64 o 
   6  -6   8        5.04        5.72      3.26 o 
   7  -6   8        0.00       -3.54      3.54 o 
  -4  -5   8        0.78       -0.80      3.16 o 
  -3  -5   8        6.43        8.91      3.16 o 
  -2  -5   8        2.34        2.28      2.79 o 
  -1  -5   8        1.44        1.13      2.48 o 
   0  -5   8       40.78       44.82      2.64 o 
   1  -5   8       38.13       46.19      3.89 o 
   2  -5   8       10.55       11.23      2.92 o 
   3  -5   8       18.18       16.90      3.19 o 
   4  -5   8       23.58       27.28      3.60 o 
   5  -5   8       19.75       19.77      3.62 o 
   6  -5   8        0.71        0.48      3.16 o 
   7  -5   8       15.66       17.12      4.07 o 
  -5  -4   8        1.18        0.55      3.19 o 
  -4  -4   8        1.17       -3.39      3.39 o 
  -3  -4   8        7.44        6.15      2.71 o 
  -2  -4   8       15.34       15.06      3.04 o 
  -1  -4   8        1.67       -0.65      2.36 o 
   0  -4   8      209.17      217.31      8.36 o 
   1  -4   8      141.63      142.94      5.62 o 
   2  -4   8      368.58      375.54      8.71 o 
   3  -4   8       63.77       66.30      4.18 o 
   4  -4   8      155.05      166.59      6.69 o 
   5  -4   8       25.31       26.28      3.60 o 
   6  -4   8       59.93       52.80      5.33 o 
   7  -4   8        6.07        9.44      3.54 o 
  -6  -3   8        5.21       11.45      3.54 o 
  -5  -3   8       17.52       19.76      3.80 o 
  -4  -3   8       62.32       65.80      4.91 o 
  -3  -3   8       47.25       39.30      3.94 o 
  -2  -3   8       76.36       72.66      4.39 o 
  -1  -3   8       32.37       24.97      3.35 o 
   0  -3   8      540.63      596.07      6.86 o 
   1  -3   8        5.14       14.72      2.44 o 
   2  -3   8      246.04      231.39      6.62 o 
   3  -3   8       94.48       86.45      4.71 o 
   4  -3   8       26.50       26.90      3.53 o 
   5  -3   8       84.04       83.58      5.58 o 
   6  -3   8        0.05        4.24      2.99 o 
   7  -3   8        0.38       -0.83      2.96 o 
  -6  -2   8       31.25       28.20      4.28 o 
  -5  -2   8        6.89        3.24      3.04 o 
  -4  -2   8        4.94        5.95      2.71 o 
  -3  -2   8        5.98       11.88      2.24 o 
  -2  -2   8      226.49      238.46      6.58 o 
  -1  -2   8      588.05      594.62      9.46 o 
   0  -2   8      151.44      170.24      3.83 o 
   1  -2   8      342.79      357.08      7.68 o 
   2  -2   8       19.63       20.17      2.49 o 
   3  -2   8       30.95       25.51      3.03 o 
   4  -2   8       67.57       66.53      4.66 o 
   5  -2   8        5.70        5.37      2.79 o 
   6  -2   8        0.14       -1.93      2.99 o 
  -7  -1   8        0.08       -1.91      3.11 o 
  -6  -1   8        5.11        5.35      3.11 o 
  -5  -1   8        0.06        2.58      2.33 o 
  -4  -1   8       66.91       68.67      4.46 o 
  -3  -1   8      205.76      203.99      6.53 o 
  -2  -1   8       83.95       80.32      3.97 o 
  -1  -1   8      136.60      167.91      5.02 o 
   0  -1   8      159.29      181.76      4.45 o 
   1  -1   8      276.47      241.09      6.21 o 
   2  -1   8      317.63      307.64      7.50 o 
   3  -1   8      115.89      114.97      5.16 o 
   4  -1   8      141.93      137.02      6.01 o 
   5  -1   8        0.19        0.65      2.61 o 
   6  -1   8        5.75        8.36      2.89 o 
  -7   0   8       29.12       27.56      4.15 o 
  -6   0   8       15.95       22.15      3.32 o 
  -5   0   8       23.09       24.09      3.62 o 
  -4   0   8        1.56        3.34      2.56 o 
  -3   0   8      423.90      428.76      8.79 o 
  -2   0   8       69.20       75.76      3.79 o 
  -1   0   8       92.58      124.38      4.44 o 
   0   0   8       17.08       27.44      2.65 o 
   1   0   8      142.51      134.29      4.89 o 
   2   0   8        0.68        0.58      1.96 o 
   3   0   8       16.38       19.52      2.92 o 
   4   0   8       61.35       63.12      4.65 o 
   5   0   8        4.75        7.61      2.96 o 
   6   0   8       15.83       16.24      4.25 o 
  -7   1   8       14.54       13.32      3.42 o 
  -6   1   8        0.07        1.03      2.41 o 
  -5   1   8        1.66       -0.70      2.51 o 
  -4   1   8        0.02       -1.38      2.23 o 
  -3   1   8        3.23        3.14      1.81 o 
  -2   1   8       63.90       61.83      3.53 o 
  -1   1   8      621.47      658.50      9.87 o 
   0   1   8        9.25        8.97      1.45 o 
   1   1   8      198.09      189.53      6.14 o 
   2   1   8      167.47      160.75      6.25 o 
   3   1   8      145.59      163.52      6.27 o 
   4   1   8       37.85       46.89      3.98 o 
   5   1   8        0.07       -2.01      3.34 o 
  -8   2   8        0.68       -2.46      3.24 o 
  -7   2   8        1.88        3.76      2.86 o 
  -6   2   8       22.80       18.62      3.50 o 
  -5   2   8      170.85      178.43      6.63 o 
  -4   2   8      136.49      134.46      5.51 o 
  -3   2   8      335.97      350.20      8.12 o 
  -2   2   8      102.12       99.64      4.49 o 
  -1   2   8       15.14       12.43      2.42 o 
   0   2   8        7.52        7.88      2.32 o 
   1   2   8       88.21       85.08      4.63 o 
   2   2   8        5.21       10.09      2.44 o 
   3   2   8       36.56       40.21      3.78 o 
   4   2   8        5.27        6.65      3.26 o 
   5   2   8        0.09       -1.66      3.16 o 
  -8   3   8        0.29       -0.80      3.26 o 
  -7   3   8       18.53       19.14      3.70 o 
  -6   3   8       36.40       36.70      4.18 o 
  -5   3   8      131.76      132.92      5.87 o 
  -4   3   8       60.23       66.66      4.25 o 
  -3   3   8        1.13        1.51      2.33 o 
  -2   3   8      602.94      637.16     11.07 o 
  -1   3   8      390.05      397.85      9.09 o 
   0   3   8     1806.26     2103.86     43.70 o 
   1   3   8      406.56      419.96     10.06 o 
   2   3   8       67.52       76.58      4.76 o 
   3   3   8       14.53       18.45      3.39 o 
   4   3   8        3.64       -3.69      3.69 o 
  -8   4   8        2.78        4.32      3.59 o 
  -7   4   8      123.85      125.91      7.43 o 
  -6   4   8       12.78       13.65      3.37 o 
  -5   4   8      260.09      268.54      8.43 o 
  -4   4   8        5.55        5.75      3.67 o 
  -3   4   8        9.00       14.35      2.81 o 
  -2   4   8       13.85       19.76      2.69 o 
  -1   4   8        2.79       -0.50      2.84 o 
   0   4   8       27.96       30.07      4.07 o 
   1   4   8        2.40        2.46      2.41 o 
   2   4   8      113.04      136.11      6.94 o 
   3   4   8       15.26       21.44      3.72 o 
  -8   5   8       12.31       15.73      3.79 o 
  -7   5   8        0.91        2.96      2.69 o 
  -6   5   8        0.14        1.10      2.66 o 
  -5   5   8      126.52      132.77      6.53 o 
  -4   5   8        0.00       -2.76      2.76 o 
  -3   5   8      113.23       96.32      5.42 o 
  -2   5   8      188.00      209.41      7.71 o 
  -1   5   8       14.97       12.95      3.19 o 
   0   5   8       25.89       29.65      3.85 o 
   1   5   8       14.17       21.49      3.47 o 
   2   5   8       38.23       34.12      4.61 o 
  -7   6   8        1.23       -1.05      3.61 o 
  -6   6   8        5.18        4.07      3.36 o 
  -5   6   8       10.02       10.55      3.19 o 
  -4   6   8        3.66        9.51      2.56 o 
  -3   6   8        0.65        3.64      2.76 o 
  -2   6   8       11.95       18.42      3.49 o 
  -1   6   8       84.23       85.34      5.75 o 
   0   6   8       32.67       33.72      3.18 o 
   1   6   8       13.03       11.43      3.59 o 
  -6   7   8        3.14        4.19      3.39 o 
  -5   7   8       16.47       18.30      3.80 o 
  -4   7   8       66.47       79.35      5.86 o 
  -3   7   8       24.78       28.31      4.40 o 
  -2   7   8        5.12        5.07      3.11 o 
  -1   7   8        8.35       15.47      3.44 o 
  -4   8   8       37.14       37.96      5.11 o 
   1  -8   9        3.84        3.51      3.39 o 
   2  -8   9       10.33       10.02      3.84 o 
   3  -8   9        6.44        3.16      3.29 o 
   4  -8   9        0.03       -0.53      3.81 o 
  -1  -7   9        7.27        1.05      3.42 o 
   0  -7   9       63.10       67.41      4.47 o 
   1  -7   9        6.48       11.83      3.19 o 
   2  -7   9        3.12        5.10      3.19 o 
   3  -7   9        9.88        7.03      3.84 o 
   4  -7   9        0.16        0.25      3.16 o 
   5  -7   9        6.80       12.38      3.09 o 
   6  -7   9        0.08        1.10      3.04 o 
  -3  -6   9        0.06        0.28      3.06 o 
  -2  -6   9        2.35        6.80      2.99 o 
  -1  -6   9        0.03       -1.38      2.84 o 
   0  -6   9        1.42        1.42      2.27 o 
   1  -6   9       55.83       64.50      4.90 o 
   2  -6   9       74.36       83.42      5.27 o 
   3  -6   9        0.29        1.25      2.58 o 
   4  -6   9        0.50        0.88      2.58 o 
   5  -6   9        3.16        7.20      2.64 o 
   6  -6   9        0.02       -0.53      3.14 o 
  -4  -5   9        4.69        4.97      3.69 o 
  -3  -5   9       11.59        9.32      3.67 o 
  -2  -5   9        5.33        9.89      2.66 o 
  -1  -5   9        0.00        0.00      2.41 o 
   0  -5   9       81.25       91.29      4.60 o 
   1  -5   9      269.44      289.22      8.60 o 
   2  -5   9        8.74        9.97      2.89 o 
   3  -5   9        1.96        3.26      2.31 o 
   4  -5   9        7.36        8.26      2.66 o 
   5  -5   9        1.27        2.06      3.14 o 
   6  -5   9        2.08       -1.03      3.06 o 
  -5  -4   9        0.54       -0.28      2.63 o 
  -4  -4   9        5.18        9.06      3.29 o 
  -3  -4   9        0.45        0.65      2.91 o 
  -2  -4   9        9.12       14.52      2.99 o 
  -1  -4   9      146.72      144.58      6.02 o 
   0  -4   9        5.63        2.86      3.35 o 
   1  -4   9       29.62       25.58      3.25 o 
   2  -4   9      337.62      323.94      8.80 o 
   3  -4   9       84.18       87.59      4.97 o 
   4  -4   9      279.65      277.06      8.91 o 
   5  -4   9        0.67        0.23      3.21 o 
   6  -4   9      112.02      110.68      6.91 o 
  -5  -3   9        9.98       12.31      3.27 o 
  -4  -3   9      215.80      228.59      8.26 o 
  -3  -3   9        2.21        1.93      2.51 o 
  -2  -3   9      261.72      268.17      7.75 o 
  -1  -3   9      552.32      564.48     10.24 o 
   0  -3   9      530.61      550.65     28.28 o 
   1  -3   9        4.01        2.11      2.44 o 
   2  -3   9      435.57      426.55      9.45 o 
   3  -3   9        1.87       -1.03      2.48 o 
   4  -3   9       57.24       49.27      4.55 o 
   5  -3   9      127.71      117.41      6.45 o 
   6  -3   9       10.00        7.56      3.59 o 
  -6  -2   9        0.36        4.22      2.63 o 
  -5  -2   9        6.60        7.73      3.24 o 
  -4  -2   9        5.12        6.73      2.69 o 
  -3  -2   9       28.04       26.98      3.30 o 
  -2  -2   9      381.88      391.37      8.99 o 
  -1  -2   9        6.03        6.91      2.08 o 
   0  -2   9       73.19       75.91      3.19 o 
   1  -2   9      121.13      119.28      4.83 o 
   2  -2   9       70.99       69.17      4.11 o 
   3  -2   9       10.16       10.93      2.54 o 
   4  -2   9        5.06        1.56      2.84 o 
   5  -2   9        3.31        6.48      2.74 o 
   6  -2   9       18.44       12.67      3.97 o 
  -6  -1   9        0.04        0.48      2.94 o 
  -5  -1   9       69.85       70.61      4.88 o 
  -4  -1   9       11.55       12.01      2.97 o 
  -3  -1   9      146.48      140.17      5.84 o 
  -2  -1   9        0.20        0.58      2.11 o 
  -1  -1   9       42.36       45.41      3.34 o 
   0  -1   9       31.27       32.21      2.50 o 
   1  -1   9       24.58       20.18      2.75 o 
   2  -1   9       76.74       71.03      4.32 o 
   3  -1   9      560.17      537.72     11.31 o 
   4  -1   9       62.10       55.51      4.60 o 
   5  -1   9        4.27        5.82      2.74 o 
   6  -1   9        1.22       -3.26      3.26 o 
  -7   0   9        0.51       -1.05      3.06 o 
  -6   0   9        0.13        0.45      2.81 o 
  -5   0   9        0.22       -0.40      2.53 o 
  -4   0   9      170.22      170.58      6.68 o 
  -3   0   9      325.41      330.75      8.42 o 
  -2   0   9        5.81        8.26      2.11 o 
  -1   0   9       47.08       43.15      3.29 o 
   0   0   9        1.24       -1.55      4.86 o 
   1   0   9      270.16      246.04      7.03 o 
   2   0   9       78.99       84.98      4.57 o 
   3   0   9        0.04        2.23      2.36 o 
   4   0   9        4.15        4.92      2.56 o 
   5   0   9       23.18       19.65      4.35 o 
  -7   1   9        1.12        5.82      2.89 o 
  -6   1   9        1.07       -3.01      3.01 o 
  -5   1   9      184.70      171.40      7.02 o 
  -4   1   9       48.31       46.69      3.69 o 
  -3   1   9       16.89       19.55      2.84 o 
  -2   1   9      101.66      100.49      4.59 o 
  -1   1   9      537.16      563.06     10.21 o 
   0   1   9      438.98      453.54     24.51 o 
   1   1   9       97.87      105.38      4.74 o 
   2   1   9      351.14      353.35      9.10 o 
   3   1   9       55.20       58.22      4.40 o 
   4   1   9        2.00       -2.08      3.04 o 
   5   1   9       36.84       36.63      4.91 o 
  -7   2   9        1.19        3.94      2.86 o 
  -6   2   9        2.25       -2.36      3.11 o 
  -5   2   9       43.51       42.88      4.32 o 
  -4   2   9        8.53        3.72      2.66 o 
  -3   2   9       58.55       49.34      3.97 o 
  -2   2   9        0.86        0.45      2.23 o 
  -1   2   9        0.40        1.20      2.16 o 
   0   2   9        0.71       -0.18      1.74 o 
   1   2   9       44.73       49.67      3.96 o 
   2   2   9      338.49      299.73      8.87 o 
   3   2   9       83.73       85.07      5.88 o 
   4   2   9       59.75       67.99      5.38 o 
  -8   3   9        4.51        3.36      3.36 o 
  -7   3   9        2.92       -0.50      3.39 o 
  -6   3   9       12.91       12.31      3.44 o 
  -5   3   9      102.82      101.07      5.77 o 
  -4   3   9      266.84      252.13      7.96 o 
  -3   3   9      808.67      798.41     14.16 o 
  -2   3   9      124.90      111.57      5.39 o 
  -1   3   9       17.46       18.24      3.30 o 
   0   3   9       10.26        9.33      3.47 o 
   1   3   9      122.84      132.80      5.91 o 
   2   3   9       84.26       83.79      5.50 o 
   3   3   9       81.16       82.26      5.90 o 
  -7   4   9        1.67       -3.54      3.54 o 
  -6   4   9        1.98        1.10      3.04 o 
  -5   4   9       60.02       53.35      4.73 o 
  -4   4   9       10.90        4.93      2.94 o 
  -3   4   9        6.69        6.76      2.69 o 
  -2   4   9      257.81      229.84      7.94 o 
  -1   4   9        1.54        1.13      2.46 o 
   0   4   9        2.17        7.55      7.07 o 
   1   4   9        0.09        1.78      2.68 o 
   2   4   9       11.70        6.93      3.82 o 
   3   4   9        5.81        8.36      3.49 o 
  -7   5   9       18.07       16.85      4.25 o 
  -6   5   9        0.05        0.00      2.89 o 
  -5   5   9        2.32        2.18      2.48 o 
  -4   5   9       33.09       36.71      3.88 o 
  -3   5   9      144.33      137.89      6.79 o 
  -2   5   9      315.99      136.29      6.85 o 
  -1   5   9        6.01       -2.16      2.91 o 
   0   5   9        0.23       -0.34      2.20 o 
   1   5   9       23.91       34.24      3.80 o 
  -7   6   9        0.38       -2.46      2.96 o 
  -6   6   9        6.97        7.08      3.09 o 
  -5   6   9       29.70       30.94      3.88 o 
  -4   6   9       88.37       80.41      6.06 o 
  -3   6   9       80.41       55.74      5.19 o 
  -2   6   9        2.08        2.11      2.96 o 
  -1   6   9       67.58       16.94      4.07 o 
   0   6   9       11.98        5.54      5.05 o 
  -6   7   9        1.27        4.97      3.64 o 
  -5   7   9        2.69        3.71      3.06 o 
  -4   7   9       37.94       38.90      4.94 o 
  -3   7   9        6.85        5.25      3.16 o 
  -2   7   9       40.10        7.84      3.98 o 
   2  -8  10       10.92       13.04      3.59 o 
   3  -8  10       10.92        5.83      3.62 o 
  -1  -7  10        0.01        3.04      3.01 o 
   0  -7  10        1.55        4.75      2.72 o 
   1  -7  10        2.01       -1.76      3.46 o 
   2  -7  10       19.31       27.89      4.48 o 
   3  -7  10       50.90       59.05      5.17 o 
   4  -7  10       13.90       15.23      3.67 o 
   5  -7  10        1.26       -0.55      3.19 o 
  -2  -6  10        0.73       -2.91      3.36 o 
  -1  -6  10        0.16        1.96      3.06 o 
   0  -6  10        8.72        7.53      2.08 o 
   1  -6  10       27.05       22.68      4.35 o 
   2  -6  10       28.45       30.54      3.88 o 
   3  -6  10       16.45       16.77      3.62 o 
   4  -6  10        0.02       -1.18      3.14 o 
   5  -6  10        9.09       11.28      3.62 o 
  -3  -5  10        7.86        4.90      3.84 o 
  -2  -5  10       42.24       43.04      4.39 o 
  -1  -5  10       13.17       14.00      3.32 o 
   0  -5  10       25.78       27.01      6.53 o 
   1  -5  10       48.04       43.32      4.22 o 
   2  -5  10       23.84       22.88      3.22 o 
   3  -5  10        5.10        4.80      3.14 o 
   4  -5  10        0.86       -2.94      2.94 o 
   5  -5  10       14.02       11.74      3.92 o 
   6  -5  10       33.57       31.60      4.73 o 
  -4  -4  10       10.62        7.96      4.15 o 
  -3  -4  10       23.72       27.30      4.20 o 
  -2  -4  10      183.16      170.37      7.03 o 
  -1  -4  10        7.71        8.82      3.24 o 
   0  -4  10      733.91      781.91     18.92 o 
   1  -4  10       33.37       27.90      3.83 o 
   2  -4  10      339.99      329.40      9.23 o 
   3  -4  10       15.49       22.02      3.29 o 
   4  -4  10      170.35      149.99      7.43 o 
   5  -4  10       23.39       28.61      4.13 o 
   6  -4  10       14.96       12.34      4.40 o 
  -5  -3  10       12.66        7.11      3.84 o 
  -4  -3  10       64.67       69.67      5.44 o 
  -3  -3  10       31.01       31.79      3.90 o 
  -2  -3  10      634.66      683.72     12.29 o 
  -1  -3  10       77.27       79.16      4.62 o 
   0  -3  10       58.15       61.26      4.12 o 
   1  -3  10      114.02      115.90      5.46 o 
   2  -3  10        4.44        5.45      2.74 o 
   3  -3  10       12.66        8.55      2.89 o 
   4  -3  10       12.12       13.70      2.97 o 
   5  -3  10       30.90       32.11      4.38 o 
   6  -3  10        0.53       -0.55      3.14 o 
  -6  -2  10        0.60        5.24      2.86 o 
  -5  -2  10        0.64       -1.68      3.21 o 
  -4  -2  10        1.79        1.91      2.56 o 
  -3  -2  10        0.71        0.20      2.43 o 
  -2  -2  10       42.83       48.47      4.09 o 
  -1  -2  10        7.90        8.04      2.51 o 
   0  -2  10      103.81      117.25      5.75 o 
   1  -2  10        2.71        6.43      2.31 o 
   2  -2  10       56.79       67.56      4.30 o 
   3  -2  10       17.89       20.60      3.17 o 
   4  -2  10       46.32       55.24      4.54 o 
   5  -2  10       45.23       50.24      4.39 o 
   6  -2  10        0.38       -1.10      3.21 o 
  -6  -1  10        5.61        6.90      3.21 o 
  -5  -1  10        3.02        2.69      2.79 o 
  -4  -1  10       49.77       47.17      4.17 o 
  -3  -1  10      326.81      287.04      8.54 o 
  -2  -1  10       17.76       16.15      2.94 o 
  -1  -1  10      137.58      147.99      5.79 o 
   0  -1  10        2.98       -0.50      1.78 o 
   1  -1  10        0.76       -0.95      2.26 o 
   2  -1  10       18.93       19.12      3.20 o 
   3  -1  10       77.19       70.13      5.09 o 
   4  -1  10       19.09       26.61      3.57 o 
   5  -1  10       21.92       21.68      3.67 o 
  -7   0  10        1.04       -0.28      3.46 o 
  -6   0  10        0.04        3.39      2.79 o 
  -5   0  10       20.19       19.44      3.57 o 
  -4   0  10       83.16       84.73      5.18 o 
  -3   0  10       58.18       59.33      4.40 o 
  -2   0  10        2.55        5.82      2.26 o 
  -1   0  10      236.48      240.41      7.02 o 
   0   0  10        0.16       -0.82      1.66 o 
   1   0  10       26.64       19.85      3.35 o 
   2   0  10        3.60       -2.71      3.09 o 
   3   0  10       26.77       29.63      3.55 o 
   4   0  10       32.57       35.92      4.08 o 
   5   0  10        0.07       -2.94      3.29 o 
  -7   1  10        0.01        1.33      3.19 o 
  -6   1  10       40.06       44.75      4.41 o 
  -5   1  10      254.96      223.51      8.33 o 
  -4   1  10        8.70        9.14      2.71 o 
  -3   1  10        4.91        4.70      2.39 o 
  -2   1  10       72.74       78.20      4.41 o 
  -1   1  10      299.07      334.19      8.44 o 
   0   1  10       48.64       49.04      3.25 o 
   1   1  10      840.96      900.64     14.05 o 
   2   1  10       27.39       27.32      3.68 o 
   3   1  10        0.02        0.88      2.66 o 
   4   1  10        0.30       -0.75      2.91 o 
  -7   2  10        0.10       -1.03      3.49 o 
  -6   2  10       49.14       51.00      4.85 o 
  -5   2  10        8.71        7.13      3.14 o 
  -4   2  10        1.13       -2.61      2.61 o 
  -3   2  10       29.53       33.97      3.35 o 
  -2   2  10      177.30      177.87      6.89 o 
  -1   2  10      101.91       95.28      5.19 o 
   0   2  10      542.60      518.77     26.15 o 
   1   2  10        6.34        9.62      2.31 o 
   2   2  10       48.47       48.06      4.54 o 
   3   2  10        0.01        5.07      2.91 o 
   4   2  10       75.42      106.63      6.55 o 
  -7   3  10      206.96      206.11      9.08 o 
  -6   3  10      101.21       99.26      6.52 o 
  -5   3  10      128.96      124.83      6.40 o 
  -4   3  10      127.50      118.41      6.20 o 
  -3   3  10      401.45      385.78     10.12 o 
  -2   3  10      169.96      182.37      6.96 o 
  -1   3  10     1040.24     1078.77     17.45 o 
   0   3  10        4.57        5.62      2.94 o 
   1   3  10        4.47        4.69      2.31 o 
   2   3  10       39.61       43.61      4.46 o 
   3   3  10        9.32        9.09      3.79 o 
  -7   4  10       27.56       26.65      4.23 o 
  -6   4  10       19.06       17.40      3.52 o 
  -5   4  10       16.96       20.37      3.42 o 
  -4   4  10        8.26        5.78      3.01 o 
  -3   4  10        6.04        6.18      2.99 o 
  -2   4  10        3.31        1.00      2.89 o 
  -1   4  10      124.29      119.52      6.11 o 
   0   4  10      118.63      121.28     10.06 o 
   1   4  10       41.52       48.28      4.31 o 
   2   4  10        0.03        0.80      2.96 o 
  -7   5  10        6.60        7.11      3.29 o 
  -6   5  10        2.44        4.52      3.31 o 
  -5   5  10        1.71        8.66      2.46 o 
  -4   5  10        0.01        3.14      2.86 o 
  -3   5  10      163.98      152.28      7.49 o 
  -2   5  10        7.42        6.28      3.24 o 
  -1   5  10        9.51        5.15      3.27 o 
   0   5  10       93.66       73.03      8.20 o 
   1   5  10        0.00       -3.26      3.26 o 
  -6   6  10        2.90        2.96      3.34 o 
  -5   6  10       14.16       14.83      3.52 o 
  -4   6  10       13.30       11.94      4.30 o 
  -3   6  10        3.69       12.38      2.81 o 
  -2   6  10        8.67        4.82      3.24 o 
  -1   6  10        3.55       -0.80      3.21 o 
  -4   7  10       55.24       46.26      5.40 o 
  -3   7  10        4.34       10.07      3.41 o 
   0  -7  11        5.63       10.67      5.23 o 
   1  -7  11        0.49        5.04      3.14 o 
   2  -7  11       56.54       59.60      5.38 o 
   3  -7  11        2.71       -0.53      3.29 o 
   4  -7  11        3.28        6.88      3.16 o 
  -2  -6  11        0.10       -0.83      3.24 o 
  -1  -6  11        0.23       -0.53      2.94 o 
   0  -6  11        0.02        2.41      2.17 o 
   1  -6  11        0.00       -0.23      3.39 o 
   2  -6  11        2.67        6.40      2.99 o 
   3  -6  11       14.70       15.83      4.05 o 
   4  -6  11        0.02       -3.44      3.44 o 
   5  -6  11       32.43       44.79      5.26 o 
  -3  -5  11        0.01        4.34      2.53 o 
  -2  -5  11       15.32       11.64      4.02 o 
  -1  -5  11       14.47       25.84      3.57 o 
   0  -5  11      103.99      108.15      9.42 o 
   1  -5  11       24.25       23.30      4.13 o 
   2  -5  11        6.87        2.18      2.96 o 
   3  -5  11        2.35        6.55      3.04 o 
   4  -5  11       10.57        9.67      3.44 o 
   5  -5  11        0.04        7.35      3.31 o 
  -4  -4  11       46.07       59.26      5.62 o 
  -3  -4  11       29.19       24.42      4.38 o 
  -2  -4  11      122.03      140.28      6.62 o 
  -1  -4  11       63.94       69.90      4.91 o 
   0  -4  11      354.20      373.71     31.82 o 
   1  -4  11       21.36       18.07      3.60 o 
   2  -4  11      219.35      202.41      7.97 o 
   3  -4  11       14.29       10.53      3.54 o 
   4  -4  11       45.65       47.93      4.59 o 
   5  -4  11        0.42        2.31      3.11 o 
  -5  -3  11        5.30       -1.93      3.69 o 
  -4  -3  11       36.03       26.40      4.36 o 
  -3  -3  11       79.30       79.61      5.22 o 
  -2  -3  11       21.16       17.46      3.72 o 
  -1  -3  11      139.60      124.94      6.03 o 
   0  -3  11        7.80        6.68      2.68 o 
   1  -3  11        2.91        5.40      2.36 o 
   2  -3  11        2.88        5.25      2.46 o 
   3  -3  11       20.24       14.41      3.60 o 
   4  -3  11       36.72       46.75      4.46 o 
   5  -3  11        1.69        0.25      3.01 o 
  -5  -2  11        2.01        2.28      3.34 o 
  -4  -2  11       10.80       13.14      3.32 o 
  -3  -2  11       25.32       29.85      3.62 o 
  -2  -2  11        1.87        2.06      2.46 o 
  -1  -2  11       22.04       18.95      3.30 o 
   0  -2  11        0.62        1.55      3.25 o 
   1  -2  11      124.87      106.97      5.38 o 
   2  -2  11        0.01       -1.71      2.71 o 
   3  -2  11       63.88       63.53      4.88 o 
   4  -2  11        0.80       -3.31      3.31 o 
   5  -2  11        0.05       -0.78      2.96 o 
  -6  -1  11        1.38        1.88      3.04 o 
  -5  -1  11       23.96       26.70      3.90 o 
  -4  -1  11      113.02      114.68      6.31 o 
  -3  -1  11      184.90      191.15      7.09 o 
  -2  -1  11        4.65        2.86      2.44 o 
  -1  -1  11        0.18        3.79      2.13 o 
   0  -1  11        0.48        0.74      3.10 o 
   1  -1  11      149.26      174.19      6.55 o 
   2  -1  11        5.53        7.91      2.94 o 
   3  -1  11       12.87        7.89      2.97 o 
   4  -1  11        3.10        3.84      3.14 o 
   5  -1  11       10.91       11.43      3.72 o 
  -6   0  11        1.68        2.81      2.64 o 
  -5   0  11        0.09       -3.34      3.34 o 
  -4   0  11        0.65        1.43      2.99 o 
  -3   0  11       15.27       14.71      3.27 o 
  -2   0  11      132.04      118.25      5.75 o 
  -1   0  11       38.86       37.62      3.56 o 
   0   0  11      282.80      242.15      5.75 o 
   1   0  11       10.59        5.18      2.89 o 
   2   0  11      137.91      126.65      6.28 o 
   3   0  11       70.04       69.73      5.21 o 
   4   0  11       47.51       58.17      5.07 o 
  -7   1  11        3.63        6.45      3.29 o 
  -6   1  11        1.72       -0.98      3.64 o 
  -5   1  11       46.42       44.33      4.39 o 
  -4   1  11       41.79       47.20      4.09 o 
  -3   1  11       69.45       64.22      4.56 o 
  -2   1  11       39.07       40.77      3.76 o 
  -1   1  11       21.91       22.37      3.37 o 
   0   1  11        2.33        0.92      1.73 o 
   1   1  11        7.07        5.68      2.94 o 
   2   1  11       50.12       46.22      4.65 o 
   3   1  11       36.11       32.75      4.36 o 
   4   1  11        0.01       -1.35      3.39 o 
  -7   2  11        1.45        2.74      3.41 o 
  -6   2  11       21.36       18.84      4.33 o 
  -5   2  11       41.46       49.53      4.61 o 
  -4   2  11       15.11       16.82      3.04 o 
  -3   2  11       15.22       15.11      3.24 o 
  -2   2  11        4.17        2.61      2.79 o 
  -1   2  11        2.19       -0.38      2.79 o 
   0   2  11       36.05       34.75      2.80 o 
   1   2  11      143.65      135.06      6.66 o 
   2   2  11       11.05        4.90      3.59 o 
   3   2  11        3.41        0.25      3.21 o 
  -7   3  11        2.24       -0.55      3.59 o 
  -6   3  11        7.82        9.37      3.39 o 
  -5   3  11      144.69      133.71      6.94 o 
  -4   3  11        3.37       -1.05      2.79 o 
  -3   3  11        0.47        2.41      2.66 o 
  -2   3  11        0.23        2.41      2.53 o 
  -1   3  11       62.81       72.00      5.51 o 
   0   3  11        7.07        4.42      2.21 o 
   1   3  11        1.22        0.00      2.86 o 
   2   3  11       20.55       20.14      3.90 o 
  -7   4  11        0.32       -0.28      3.04 o 
  -6   4  11        8.71        5.10      3.37 o 
  -5   4  11        8.85        9.67      3.59 o 
  -4   4  11       92.39      106.28      6.32 o 
  -3   4  11       58.81       54.25      4.78 o 
  -2   4  11       48.03       48.25      4.67 o 
  -1   4  11       23.03       37.46      4.03 o 
   0   4  11        8.41        8.09      6.25 o 
   1   4  11       15.14       16.19      3.90 o 
  -6   5  11       14.06       12.31      4.27 o 
  -5   5  11        0.06       -3.36      3.36 o 
  -4   5  11       59.39       64.46      5.46 o 
  -3   5  11        7.56        1.68      3.94 o 
  -2   5  11       11.92        8.29      3.24 o 
  -1   5  11       44.38       40.50      5.17 o 
   0   5  11       10.51       10.23      2.69 o 
  -5   6  11        0.86        1.91      3.41 o 
  -4   6  11        0.16       -2.41      3.44 o 
  -3   6  11       45.35       54.11      5.14 o 
  -2   6  11       53.25       55.41      5.80 o 
   2  -7  12        0.02       -0.55      3.19 o 
  -1  -6  12        4.49       -0.55      3.59 o 
   0  -6  12        6.20        5.74      2.64 o 
   1  -6  12       22.13       27.90      4.35 o 
   2  -6  12        8.93       10.98      3.49 o 
   3  -6  12        8.82        6.56      3.79 o 
   4  -6  12        1.83       -1.38      3.81 o 
  -2  -5  12       20.57       21.40      4.12 o 
  -1  -5  12        0.62       -0.25      2.76 o 
   0  -5  12       42.09       38.01      3.33 o 
   1  -5  12        2.94        5.15      3.46 o 
   2  -5  12       27.05       18.70      3.98 o 
   3  -5  12        0.49        1.48      3.06 o 
   4  -5  12       19.29       17.53      4.15 o 
  -3  -4  12        0.85        1.56      3.36 o 
  -2  -4  12       54.03       57.76      5.25 o 
  -1  -4  12        6.01       11.27      3.34 o 
   0  -4  12        8.15       11.78      2.83 o 
   1  -4  12        1.00        0.23      2.86 o 
   2  -4  12       15.13       16.49      3.54 o 
   3  -4  12       66.26       63.28      5.36 o 
   4  -4  12        3.97        5.82      3.34 o 
   5  -4  12        2.92        6.38      3.31 o 
  -4  -3  12       51.33       58.69      5.32 o 
  -3  -3  12        2.16        2.86      2.86 o 
  -2  -3  12       47.51       39.59      4.39 o 
  -1  -3  12        0.46        2.71      2.71 o 
   0  -3  12        4.94        4.00      2.01 o 
   1  -3  12       10.52       12.56      3.04 o 
   2  -3  12        0.31        1.28      2.61 o 
   3  -3  12        1.26       -3.16      3.16 o 
   4  -3  12        6.32        2.01      3.49 o 
   5  -3  12        4.38        0.83      3.64 o 
  -5  -2  12        0.05       -3.09      3.09 o 
  -4  -2  12        0.30        0.48      2.94 o 
  -3  -2  12       26.28       24.87      3.90 o 
  -2  -2  12       41.63       50.98      4.16 o 
  -1  -2  12       44.67       43.10      3.89 o 
   0  -2  12       13.01       12.37      2.44 o 
   1  -2  12       19.11       12.43      3.30 o 
   2  -2  12       31.16       22.07      3.73 o 
   3  -2  12       24.50       21.79      4.35 o 
   4  -2  12        2.26        1.00      3.19 o 
  -5  -1  12        2.63        4.57      2.91 o 
  -4  -1  12        6.02        7.33      2.89 o 
  -3  -1  12        4.36        3.99      3.19 o 
  -2  -1  12        1.06        2.96      2.31 o 
  -1  -1  12        2.88        1.73      2.71 o 
   0  -1  12       12.40       13.34      2.28 o 
   1  -1  12       25.79       23.49      3.68 o 
   2  -1  12      144.32      120.86      6.61 o 
   3  -1  12        0.12        3.74      2.86 o 
   4  -1  12       29.96       33.51      4.56 o 
  -6   0  12        9.94       16.05      3.64 o 
  -5   0  12        1.70        2.18      3.19 o 
  -4   0  12       25.77       24.16      4.10 o 
  -3   0  12        6.48        5.73      3.16 o 
  -2   0  12      105.48      101.17      5.62 o 
  -1   0  12      172.20      158.48      6.80 o 
   0   0  12       50.42       53.29      3.86 o 
   1   0  12        0.21       -2.76      2.76 o 
   2   0  12       57.86       48.15      4.62 o 
   3   0  12        0.02       -0.25      3.06 o 
   4   0  12        0.01        0.28      2.86 o 
  -6   1  12       37.60       35.25      4.79 o 
  -5   1  12        0.00        2.86      2.91 o 
  -4   1  12       11.24       19.22      2.96 o 
  -3   1  12        0.76        4.09      2.21 o 
  -2   1  12        4.77        8.91      2.69 o 
  -1   1  12       40.35       51.05      4.14 o 
   0   1  12        3.69        2.38      1.88 o 
   1   1  12        2.74        7.61      2.48 o 
   2   1  12       10.16       14.19      3.67 o 
   3   1  12        1.56        1.83      2.89 o 
  -6   2  12        8.26        2.61      3.87 o 
  -5   2  12        8.12       10.95      3.11 o 
  -4   2  12       39.04       38.42      4.06 o 
  -3   2  12      271.40      267.53      9.05 o 
  -2   2  12      107.49      106.21      5.85 o 
  -1   2  12       31.44       34.61      3.63 o 
   0   2  12        0.10        2.25      1.96 o 
   1   2  12        4.13        4.90      2.84 o 
   2   2  12       12.62       15.60      3.19 o 
  -6   3  12        0.04        1.05      2.79 o 
  -5   3  12        0.06        0.98      3.04 o 
  -4   3  12        1.38        0.68      2.84 o 
  -3   3  12        1.04        4.44      2.94 o 
  -2   3  12       23.86       16.58      3.88 o 
  -1   3  12       95.70      117.03      6.62 o 
   0   3  12       11.38       12.67      2.40 o 
   1   3  12       89.11       92.83      6.28 o 
   2   3  12       33.77       40.14      5.04 o 
  -6   4  12        0.03       -1.36      3.06 o 
  -5   4  12       20.45       26.53      3.67 o 
  -4   4  12       15.42       14.38      4.50 o 
  -3   4  12       19.59       15.77      3.87 o 
  -2   4  12       20.10       23.54      3.92 o 
  -1   4  12        7.25       12.63      3.57 o 
   0   4  12        0.27       -0.25      2.19 o 
  -5   5  12       10.49       10.02      3.59 o 
  -4   5  12       51.18       50.89      5.05 o 
  -3   5  12        1.48       -0.53      3.24 o 
  -2   5  12       32.54       28.10      4.48 o 
  -1   5  12        5.79        8.24      3.57 o 
   0  -6  13        0.35       -3.69      3.69 o 
   1  -6  13        6.58       12.35      3.47 o 
   2  -6  13        0.00       -1.66      3.44 o 
  -1  -5  13        1.07        4.79      3.06 o 
   0  -5  13        6.33       10.89      2.56 o 
   1  -5  13        2.72        5.57      3.09 o 
   2  -5  13        4.05        3.09      3.49 o 
   3  -5  13        2.07       -1.05      3.14 o 
  -3  -4  13        5.07        6.38      3.59 o 
  -2  -4  13       15.50       15.48      3.52 o 
  -1  -4  13        1.26        3.91      3.36 o 
   0  -4  13        0.08       -1.01      2.13 o 
   1  -4  13        0.01       -2.13      3.21 o 
   2  -4  13       67.91       67.38      5.49 o 
   3  -4  13        0.11       -3.81      3.81 o 
   4  -4  13       13.35       10.43      4.05 o 
  -4  -3  13        6.37        8.94      3.52 o 
  -3  -3  13        1.87        9.49      3.34 o 
  -2  -3  13        0.44        1.43      2.94 o 
  -1  -3  13       58.79       54.75      5.00 o 
   0  -3  13        0.44       -1.24      1.98 o 
   1  -3  13        0.17       -1.81      2.71 o 
   2  -3  13        4.27        1.88      2.79 o 
   3  -3  13        2.80        1.26      3.24 o 
   4  -3  13        0.01       -0.55      3.24 o 
  -4  -2  13        0.01        0.53      2.96 o 
  -3  -2  13        8.72        8.19      3.32 o 
  -2  -2  13        4.11        5.42      2.81 o 
  -1  -2  13      101.99      102.56      6.07 o 
   0  -2  13       89.40       73.22      7.76 o 
   1  -2  13      127.83      117.63      6.11 o 
   2  -2  13        6.91        7.46      3.29 o 
   3  -2  13        1.84        1.00      2.51 o 
   4  -2  13        0.68       -2.76      3.19 o 
  -5  -1  13        0.28       -3.26      3.46 o 
  -4  -1  13        0.21        5.45      3.01 o 
  -3  -1  13       67.31       56.52      5.03 o 
  -2  -1  13       16.82       14.86      3.72 o 
  -1  -1  13        4.12        3.41      2.74 o 
   0  -1  13      133.13      112.69      7.73 o 
   1  -1  13       42.14       35.48      4.21 o 
   2  -1  13       52.64       46.85      4.87 o 
   3  -1  13       32.40       35.08      4.41 o 
  -5   0  13        0.01        4.97      2.96 o 
  -4   0  13       90.83       97.57      6.16 o 
  -3   0  13       32.73       29.12      3.93 o 
  -2   0  13       32.75       36.18      4.08 o 
  -1   0  13      148.83      126.22      6.79 o 
   0   0  13       24.31       18.32      3.26 o 
   1   0  13       12.57       17.59      2.97 o 
   2   0  13        1.76       -0.98      3.09 o 
   3   0  13        1.69        0.80      2.91 o 
  -5   1  13       15.83        8.75      4.07 o 
  -4   1  13        1.24       18.57      3.46 o 
  -3   1  13        0.16       -2.03      2.79 o 
  -2   1  13        0.02        0.43      3.06 o 
  -1   1  13       17.68       19.14      3.34 o 
   0   1  13       43.45       56.07     12.30 o 
   1   1  13       25.14       18.75      4.35 o 
   2   1  13        0.45        1.81      3.11 o 
  -5   2  13        0.87       -3.06      3.06 o 
  -4   2  13        4.49       12.30      2.74 o 
  -3   2  13       89.90       91.88      6.21 o 
  -2   2  13        1.77        1.61      3.06 o 
  -1   2  13        0.04       -3.29      3.29 o 
   0   2  13        6.10        5.74      2.16 o 
   1   2  13       33.74       37.32      4.63 o 
   2   2  13       13.87       17.01      4.12 o 
  -5   3  13       20.03       22.46      4.25 o 
  -4   3  13        0.92       -1.51      3.11 o 
  -3   3  13       39.50       46.12      4.79 o 
  -2   3  13       19.94       21.60      3.62 o 
  -1   3  13        3.78        0.75      3.19 o 
   0   3  13        0.31        3.50      2.10 o 
   1   3  13       10.84       11.15      3.52 o 
  -5   4  13       19.46       22.58      4.02 o 
  -4   4  13        9.30       11.91      3.52 o 
  -3   4  13       23.88       28.91      4.00 o 
  -2   4  13        0.06        4.19      3.19 o 
  -1   4  13       24.45       26.26      4.00 o 
   0  -5  14        0.26       -2.71      2.88 o 
   1  -5  14        1.37        2.18      3.11 o 
   2  -5  14        0.08       -2.51      3.16 o 
  -2  -4  14        8.91       12.51      3.87 o 
  -1  -4  14       15.10       21.24      3.97 o 
   0  -4  14       15.80       19.22      2.78 o 
   1  -4  14       33.12       35.86      4.71 o 
   2  -4  14        1.21        1.05      3.71 o 
   3  -4  14       17.38       11.99      3.92 o 
  -3  -3  14        4.29        0.55      3.67 o 
  -2  -3  14        0.99       -3.89      3.89 o 
  -1  -3  14        0.85        2.99      3.11 o 
   0  -3  14        0.04        3.18      1.87 o 
   1  -3  14        4.37        5.22      3.14 o 
   2  -3  14        0.01       -1.30      3.16 o 
   3  -3  14        1.76       -1.91      3.66 o 
  -3  -2  14        3.82        3.39      3.14 o 
  -2  -2  14        6.47        7.18      3.24 o 
  -1  -2  14        0.51        7.20      3.06 o 
   0  -2  14       14.29       18.05      2.66 o 
   1  -2  14        0.13        1.96      3.09 o 
   2  -2  14        3.44       -3.11      3.11 o 
   3  -2  14        2.48       -0.28      3.36 o 
  -4  -1  14        4.02        6.98      3.49 o 
  -3  -1  14        1.33        6.78      3.29 o 
  -2  -1  14       40.31       35.67      4.66 o 
  -1  -1  14       24.47       20.76      4.08 o 
   0  -1  14       57.52       56.66      3.99 o 
   1  -1  14        0.13       -0.98      2.91 o 
   2  -1  14       14.52        9.12      3.42 o 
  -4   0  14       14.27       13.87      3.67 o 
  -3   0  14        2.19        3.46      3.21 o 
  -2   0  14       60.26       54.67      4.98 o 
  -1   0  14        2.93        6.15      2.79 o 
   0   0  14        8.50        4.13      3.03 o 
   1   0  14        7.26        4.04      3.42 o 
   2   0  14        2.07        8.08      3.24 o 
  -5   1  14        0.17        0.55      3.14 o 
  -4   1  14        1.60        4.92      2.79 o 
  -3   1  14       15.05       10.66      3.75 o 
  -2   1  14        4.08        6.78      3.24 o 
  -1   1  14        4.04        7.78      2.99 o 
   0   1  14        9.38       14.50      3.52 o 
   1   1  14       14.64       16.64      3.74 o 
  -5   2  14        0.04        1.10      3.19 o 
  -4   2  14        0.94        1.83      3.11 o 
  -3   2  14        1.65        3.29      3.36 o 
  -2   2  14        0.34        2.51      3.29 o 
  -1   2  14      102.13      115.83      6.80 o 
   0   2  14        1.64        0.37      3.17 o 
  -4   3  14        2.50        2.71      2.81 o 
  -3   3  14       20.67       24.22      4.28 o 
  -2   3  14        0.46        1.58      3.06 o 
  -1   3  14       21.08       34.05      4.33 o 
  -1  -3  15        2.00        6.27      3.04 o 
   0  -3  15        0.88        5.25      2.10 o 
   1  -3  15        0.73        1.10      3.26 o 
  -2  -2  15        3.50        0.80      2.91 o 
  -1  -2  15        0.04        3.94      3.14 o 
   0  -2  15        0.00        4.74      2.15 o 
   1  -2  15        5.06       11.57      2.96 o 
  -3  -1  15        0.00       -0.28      3.26 o 
  -2  -1  15       22.03       16.63      4.15 o 
  -1  -1  15        0.18       -0.78      3.09 o 
   0  -1  15        1.19        1.70      2.63 o 
   1  -1  15        0.40        3.51      2.99 o 
  -3   0  15        2.00       -1.08      3.19 o 
  -2   0  15        4.66       11.27      3.21 o 
  -1   0  15       29.58       35.54      4.68 o 
   0   0  15        1.12        3.39      2.59 o 
   1   0  15       14.35       13.32      3.97 o 
  -3   1  15        6.67        0.55      3.34 o 
  -2   1  15       13.89       14.90      4.40 o 
  -1   1  15       13.20       14.72      3.42 o 
   0   1  15        0.08       -2.48      2.48 o 
  -3   2  15        2.42        0.55      3.21 o 
  -2   2  15        1.26        3.59      3.39 o 
  -1   2  15        0.27        4.19      3.11 o 
                                                 
